# Supplementary material for: Prediction of organic homolytic bond dissociation enthalpies at near chemical accuracy with sub-second computational cost
Source: Nat Commun. 2020 May 11;11:2328. doi: 10.1038/s41467-020-16201-z (PMC7214445; doi:10.1038/s41467-020-16201-z)
Supplement: Supplementary file 3 — Supplementary Data 1 [file 41467_2020_16201_MOESM3_ESM.xlsx]

## Sheet: Sheet1
Molecule	Radical 1	Radical 2	BDE (Exp)	BDE (DFT)	BDE (ML*)	BDE (Qu 2013)	In DFT train set
C	[H]	[CH3]	105	103.84	103.34	111.6	TRUE
C#C	[H]	[C]#C	133.32	131.58	131.34	134.7	TRUE
C#CC	[C]#C	[CH3]	126.5	127.28	126.54	128	TRUE
C#CC	[H]	[C]#CC	130.2	131.72	131.61	138	TRUE
C#CC	[H]	C#C[CH2]	91.8	91.13	91.22	91	TRUE
C#CC#C	[C]#C	[C]#C	160.2	161.9	162.25	162.6	TRUE
C#CC#C	[H]	[C]#CC#C	128.8	131.59	130.46	133.9	FALSE
C#CC#CC#C	[H]	[C]#CC#CC#C	129.8	128.74	129.09	133.9	FALSE
C#CC(=O)N(C)C	[H]	[C]#CC(=O)N(C)C	132	131.45	131.58	134.8	TRUE
C#CC(=O)OC	[H]	[C]#CC(=O)OC	132	132.12	132.11	135.1	TRUE
C#CC(C)(C)C	C#C[C](C)C	[CH3]	70.7	76.2	76.01	61.9	TRUE
C#CC(C)C	C#C[CH]C	[CH3]	73	77.88	77.77	66	TRUE
C#CC(C)C	[H]	C#C[C](C)C	82.5	85.11	85.11	85.9	TRUE
C#CC=C	[C]#C	[CH]=C	136.8	137.2	136.88	133.6	TRUE
C#CCC	[C]#C	[CH2]C	124.5	124.88	124.07	125	TRUE
C#CCC	C#C[CH2]	[CH3]	76.6	79.58	79.4	71.6	TRUE
C#CCC	[H]	C#C[CH]C	89.1	87.78	87.53	88.9	TRUE
C#CCCC	[H]	C#C[CH]CC	83.6	88.46	88.37	88.9	TRUE
C#CCCCC	C#C[CH2]	[CH2]CC	73.2	78.42	78.23	66.2	TRUE
C#CCCO	C#C[CH2]	[CH2]O	73	77.47	77.32	65.5	TRUE
C#CCCc1ccccc1	C#C[CH2]	[CH2]c1ccccc1	61.4	67.7	67.9	55.8	TRUE
C#Cc1ccccc1	[C]#C	[c]1ccccc1	141.2	139.08	138.43	134.2	TRUE
C#Cc1ccccc1	[H]	[C]#Cc1ccccc1	133	129.79	129.43	129.3	TRUE
C/C=C/C	[CH3]	[CH]=CC	101.6	101.48	101.6	104.7	TRUE
C/C=C/C	[H]	[CH2]/C=C/C	85.3	86.66	86.67	93.1	TRUE
C/C=C/C(C)(C)C	C[C](C)C	[CH]=CC	96.6	96.14	95.71	91.4	TRUE
C/C=C/C(C)C	C[CH]C	[CH]=CC	99.5	97.69	97.53	93.2	TRUE
C/C=C/C=O	[CH]=CC	[CH]=O	97.8	98.62	98.18	105.7	TRUE
C/C=C/CCCC/C=C/C	[H]	C/C=C/[CH]CCC/C=C/C	81.6	82.76	83.55	88.8	TRUE
C/C=C/CCCC/C=C/CC	[H]	C/C=C/[CH]CCC/C=C/CC	81.6	83	83.55	88.8	FALSE
C/C=C/CCCCC	[H]	C/C=C/[CH]CCCC	81.9	84.03	83.81	88.8	TRUE
C/C=C/CCCCCC	[H]	C/C=C/[CH]CCCCC	82.2	83.78	83.83	88.8	TRUE
C/C=C/c1ccccc1	[H]	[CH2]/C=C/c1ccccc1	78.9	82.72	83.01	91.6	TRUE
C/C=C\C	[CH3]	[CH]=CC	102.6	100.24	101.6	104.7	TRUE
C/C=C\C(C)(C)C	C[C](C)C	[CH]=CC	100.5	91.71	95.71	91.4	TRUE
C/C=C\C(C)C	C[CH]C	[CH]=CC	100.5	96.29	97.53	93.2	TRUE
C/C=C\C(C)C	[H]	C/C=C\[C](C)C	79.8	83.68	81.77	87.4	TRUE
C1=C(N2CCCC2)Cc2ccccc21	[H]	[CH]1C(N2CCCC2)=Cc2ccccc21	83.5	85.59	73.2	82	FALSE
C1=C(N2CCCC2)c2ccccc2C1	[H]	[CH]1C=C(N2CCCC2)c2ccccc21	70.3	71.07	74.85	81.2	FALSE
C1=C(N2CCCCC2)Cc2ccccc21	[H]	[CH]1C(N2CCCCC2)=Cc2ccccc21	82.5	84.73	77.73	81.7	FALSE
C1=C(N2CCCCC2)c2ccccc2C1	[H]	[CH]1C=C(N2CCCCC2)c2ccccc21	72.3	74.83	75.57	81.2	FALSE
C1=C(N2CCOCC2)Cc2ccccc21	[H]	[CH]1C(N2CCOCC2)=Cc2ccccc21	82.8	84.3	77.58	81.7	FALSE
C1=C(N2CCOCC2)c2ccccc2C1	[H]	[CH]1C=C(N2CCOCC2)c2ccccc21	73.4	75.31	75.57	81.2	FALSE
C1=C(c2ccccc2)CC1	[H]	[CH]1CC=C1c1ccccc1	85.6	91.99	91.96	86.5	TRUE
C1=C(c2ccccc2)CC1	[H]	[CH]1C=C(c2ccccc2)C1	85.6	85.87	85.56	88	TRUE
C1=C(c2ccccc2)Cc2ccccc21	[H]	[CH]1C(c2ccccc2)=Cc2ccccc21	79.3	81.17	79.55	82.2	FALSE
C1=C(c2ccccc2)c2ccccc2C1	[H]	[CH]1C=C(c2ccccc2)c2ccccc21	75.3	77.14	77.51	81.6	FALSE
C1=CC(c2ccccc2)C=C1c1ccccc1	[H]	C1=CC(c2ccccc2)=C[C]1c1ccccc1	75	68.94	72.24	72.4	FALSE
C1=CC1	[H]	[C]1=CC1	110.4	109.82	109.98	127.3	TRUE
C1=CC1	[H]	[CH]1C=C1	104.4	99.19	99.62	94	TRUE
C1=CC2CCCC3=C2C(=C1)CC3	[H]	[CH]1CC2=CC=CC3CCCC1=C23	78.8	76.68	78.06	85	FALSE
C1=CCC1	[H]	[C]1=CCC1	112.5	110.29	110.56	117	TRUE
C1=CCC1	[H]	[CH]1C=CC1	91.2	90.63	90.51	89.8	TRUE
C1=CCC2(C=C1)CC2	[H]	[CH]1C=CC=CC12CC2	70.7	70.89	70.55	87.8	TRUE
C1=CCC=C1	[H]	[CH]1C=CC=C1	85.6	81.71	81.37	78.3	TRUE
C1=CCC=CC1	[H]	[CH]1C=CCC=C1	76	75.12	75.46	78.6	TRUE
C1=CCCC1	[H]	[CH]1C=CCC1	81.9	83.64	83.7	89.4	TRUE
C1=CCCC=C1	[H]	[CH]1C=CC=CC1	74.3	74.75	74.43	83.4	TRUE
C1=CCCCC1	[H]	[CH]1C=CCCC1	81.6	83.39	87.14	89	TRUE
C1=CCCCC=C1	[H]	[CH]1C=CC=CCC1	83	77.73	81.5	86.6	FALSE
C1=CCCCCC1	[H]	[CH]1C=CCCCC1	82.8	83.36	84.66	90.5	TRUE
C1=CCc2ccccc2C1	[H]	[CH]1C=CCc2ccccc21	83	76.01	76.04	86.7	TRUE
C1=C\CC/C=C\CC/1	[H]	[CH]1/C=C\CC/C=C\C1	79.3	83.75	85.32	90.4	TRUE
C1=C\CCCCCC/1	[H]	[CH]1/C=C\CCCCC1	85.4	84.65	88.16	91.2	TRUE
C1=C\CCCC\C=C/1	[H]	[CH]1/C=C\C=C/CCC1	83	79.07	86.7	86.6	TRUE
C1=Cc2cccc3cccc1c23	[H]	[C]1=Cc2cccc3cccc1c23	117	115.07	114.4	120.4	FALSE
C1=Cc2ccccc21	[H]	[C]1=Cc2ccccc21	114	113.06	113.21	117.5	TRUE
C1=Cc2ccccc2C1	[H]	[CH]1C=Cc2ccccc21	83	79.76	79.92	82.6	TRUE
C1=Cc2ccccc2CC1	[H]	[CH]1C=Cc2ccccc2C1	80.4	78.56	78.64	84.8	TRUE
C1C2C3C2C2C1C32	[H]	C1[C]2C3C2C2C1C32	111.5	111.01	108.61	116.4	FALSE
C1C2C3C2C2C1C32	[H]	C1C2[C]3C2C2C1C32	109.4	109.46	109.26	120	FALSE
C1C2CC12	[H]	C1[C]2CC12	102	112.43	112.68	123.5	TRUE
C1CC1	[H]	[CH]1CC1	106.3	107.08	107.08	116.3	TRUE
C1CC12CC2	[H]	[CH]1CC12CC2	98.8	105.79	105.86	114.4	TRUE
C1CC2CCC1C2	[H]	[CH]1CC2CCC1C2	99.1	97.15	97.57	102.8	FALSE
C1CC2CCC1C2	[H]	C1CC2CC[C]1C2	105.7	105.79	105.65	106.9	TRUE
C1CC2CCC1CC2	[H]	C1CC2CC[C]1CC2	102.9	100.45	95.88	104.8	FALSE
C1CCC(C2CCCC2)C1	[H]	C1CC[C](C2CCCC2)C1	91.3	92.94	93.89	101.6	FALSE
C1CCC(C2CCCCC2)CC1	[CH]1CCCCC1	[CH]1CCCCC1	88.2	83.89	80.98	76.8	FALSE
C1CCC(C2CCCCC2)CC1	[H]	C1CC[C](C2CCCCC2)CC1	92.3	94.71	92.54	96.6	FALSE
C1CCC1	[H]	[CH]1CCC1	97.8	98.55	98.58	102.6	TRUE
C1CCCC1	[H]	[CH]1CCCC1	95.6	94.61	94.73	102.3	FALSE
C1CCCCC1	[H]	[CH]1CCCCC1	99.5	97.42	94.7	102	TRUE
C1CCCCCC1	[H]	[CH]1CCCCCC1	94	93.96	94.7	102.5	TRUE
C1CCCCCCCC1	[H]	[CH]1CCCCCCCC1	96.3	92.6	94.7	103	TRUE
C1CCCCCCCCC1	[H]	[CH]1CCCCCCCCC1	96.7	92.6	94.7	102	TRUE
C1CCCCCCCCCC1	[H]	[CH]1CCCCCCCCCC1	96.7	92.6	94.7	101.3	FALSE
C1CCCCCCCCCCC1	[H]	[CH]1CCCCCCCCCCC1	98	93.3	94.7	101.5	FALSE
C=C	[H]	[CH]=C	110.9	108.87	108.94	117.7	TRUE
C=C(C)C	[H]	[CH2]C(=C)C	89.1	88.97	88.91	89.9	TRUE
C=C(C)C(=C)C	[H]	[CH2]C(=C)C(=C)C	89.6	90.73	90.48	91.8	TRUE
C=C(C)C(C)C	C=[C]C	C[CH]C	92	93.84	94.19	91.8	FALSE
C=C(C)C(C)C	[H]	C=C(C)[C](C)C	83.9	83.73	83.67	87.7	FALSE
C=C(C)CC	[H]	[CH2]C(=C)CC	87.9	88.87	88.48	90.1	TRUE
C=C(C)CC	[H]	C=C(C)[CH]C	83	86.14	85.62	86.3	TRUE
C=C(C)CC(C)(C)C	C[C](C)C	[CH2]C(=C)C	68.6	71.83	72.04	64.4	TRUE
C=C(C)CC(C)C	C[CH]C	[CH2]C(=C)C	71.6	74.7	74.73	65.3	TRUE
C=C(C)CCC	[CH2]C(=C)C	[CH2]C	73.2	76.02	75.48	67.5	TRUE
C=C/C=C/C	[CH]=CC	[CH]=C	117.2	115.25	115.14	132.5	TRUE
C=C/C=C/C	[H]	[CH2]/C=C/C=C	83	81.72	81.75	91.1	TRUE
C=C/C=C/CCCC	[H]	C=C/C=C/[CH]CCC	79.3	78.4	78.51	86.3	TRUE
C=C/C=C\C	[CH]=CC	[CH]=C	118.5	113.79	115.14	132.5	TRUE
C=C1C=CCC=C1	[H]	C=C1C=C[CH]C=C1	64	60.1	58.87	72.1	TRUE
C=C1C=CCc2ccccc21	[H]	C=C1C=C[CH]c2ccccc21	69	66.29	70.42	80.8	FALSE
C=C1CC(=C)C1	[H]	C=C1[CH]C(=C)C1	79.3	78.63	82.28	78.8	FALSE
C=C1c2ccccc2Cc2ccccc21	[H]	C=C1c2ccccc2[CH]c2ccccc21	77	75.69	76.87	84.2	FALSE
C=C=C	[H]	[CH]=C=C	88.7	91.13	89.93	99.4	FALSE
C=C=CC	[CH3]	[CH]=C=C	86	81.77	81.35	88.4	FALSE
C=C=CC	[H]	[CH2]C=C=C	89.9	88.74	88.58	95.1	TRUE
C=CC	[CH3]	[CH]=C	101.9	101.14	101.24	107.4	TRUE
C=CC	[H]	[CH2]C=C	88.2	87.18	87.09	91.9	TRUE
C=CC#CC	[H]	[CH2]C#CC=C	86.8	86.97	86.99	90.4	TRUE
C=CC(=C)C	C=[C]C	[CH]=C	108.8	111.55	111.44	127.4	TRUE
C=CC(=O)O	O=[C]O	[CH]=C	104.1	105.55	105.79	108	TRUE
C=CC(=O)OC	CO[C]=O	[CH]=C	106.2	104.81	105.16	104.1	TRUE
C=CC(C)(C)C	C[C](C)C	[CH]=C	97.7	95.92	95.67	94	TRUE
C=CC(C)(C)C	C=C[C](C)C	[CH3]	67.5	72.84	72.82	66	TRUE
C=CC(C)C	[H]	C=C[C](C)C	79.5	81.62	81.21	88.1	TRUE
C=CC(C)C=C	[H]	C=C[C](C)C=C	76.6	74.86	72.62	76.3	FALSE
C=CC(C)CC	C=C[CH]C	[CH2]C	70.8	72.6	72.86	67.1	FALSE
C=CC1CCCCC1	[CH]1CCCCC1	[CH]=C	91.3	98.3	98.05	96.9	TRUE
C=CC1CCCCC1	[H]	C=C[C]1CCCCC1	81.7	82.61	81.83	91	TRUE
C=CC=C	[CH]=C	[CH]=C	116.9	114.35	114.71	134.6	TRUE
C=CC=C	[H]	C=[C]C=C	102.2	98.7	106.67	111.6	FALSE
C=CCC	[CH2]C=C	[CH3]	75.9	75.88	75.91	75.9	TRUE
C=CCC	[H]	C=C[CH]C	85.6	83.59	83.64	88.7	TRUE
C=CCC	[H]	[CH2]CC=C	98.2	100.39	100.47	107.8	TRUE
C=CCC(C)C	[CH2]C(C)C	[CH]=C	100.6	99.81	100.02	94.3	TRUE
C=CCC(C)C	C[CH]C	[CH2]C=C	74.1	73.02	73.24	67.8	TRUE
C=CCC=C	[CH2]C=C	[CH]=C	87.2	85.73	85.52	89.5	TRUE
C=CCC=C	[H]	C=C[CH]C=C	76.6	74.74	74.57	77.6	TRUE
C=CCC=O	[CH2]C=O	[CH]=C	97.1	92.27	92.28	95	TRUE
C=CCCC	[CH2]C	[CH2]C=C	74.3	74.33	74.12	71.3	TRUE
C=CCCC	[H]	C=C[CH]CC	82.5	84.22	84.02	88.4	TRUE
C=CCCC(C)C	[CH2]C(C)C	[CH2]C=C	73.2	74.81	74.43	67.1	TRUE
C=CCCC=C	[CH2]C=C	[CH2]C=C	61.5	61.08	60.7	57.5	TRUE
C=CCCCC	[CH2]CCC	[CH]=C	100.6	99.31	99.19	97.5	TRUE
C=CCCCC	[CH2]CC	[CH2]C=C	75	74.55	74.22	69.9	TRUE
C=CCCCC	[H]	C=C[CH]CCC	83.4	83.88	83.86	88.4	TRUE
C=CCCCCC	[CH2]CCCC	[CH]=C	99.5	99.35	99.2	97.5	TRUE
C=CCCCCC	[CH2]CCC	[CH2]C=C	74.3	74.47	74.26	69	TRUE
C=CCCCCCC	[CH2]CCCC	[CH2]C=C	73.3	74.48	74.28	68.7	TRUE
C=CCCCCCC	[H]	C=C[CH]CCCCC	83.4	83.88	83.95	88.1	TRUE
C=CCCCCCC=C	[H]	C=C[CH]CCCCC=C	83.6	83.36	84.01	88.1	TRUE
C=CCCc1ccccc1	[CH2]C=C	[CH2]c1ccccc1	61.4	64.13	64.09	60.8	TRUE
C=CCO	[CH2]O	[CH]=C	97.1	97.16	96.92	100.8	TRUE
C=CCc1ccccc1	[CH2]c1ccccc1	[CH]=C	89.2	88.67	88.47	90.7	TRUE
C=CCc1ccccc1	[CH2]C=C	[c]1ccccc1	87.6	87.53	87.55	84.1	TRUE
C=CCc1ccccc1	[H]	C=C[CH]c1ccccc1	84.4	77.88	77.82	85.5	TRUE
C=Cc1ccc(CC)cc1	[CH3]	[CH2]c1ccc(C=C)cc1	70.6	77.39	77.55	76.7	TRUE
C=Cc1ccccc1	[CH]=C	[c]1ccccc1	115.2	114.23	114.63	119.9	TRUE
C=Cc1ccccc1	[H]	C=[C]c1ccccc1	98.4	101.55	101.64	112.4	TRUE
CC	[CH3]	[CH3]	90.2	90.68	90.28	95.2	TRUE
CC	[H]	[CH2]C	100.5	99.83	99.35	107.4	TRUE
CC#CC	[C]#CC	[CH3]	121.8	125.94	125.76	125.7	TRUE
CC#CC	[H]	[CH2]C#CC	90.7	90.25	90.28	91.9	TRUE
CC#CC(C)(C)C	CC#C[C](C)C	[CH3]	72.5	76.01	75.88	62.9	FALSE
CC#CC(C)C	CC#C[CH]C	[CH3]	76.7	77.43	77.37	65.9	FALSE
CC#CC(C)C	[H]	CC#C[C](C)C	82.3	84.95	84.83	85.7	FALSE
CC#CCC	[CH2]C#CC	[CH3]	73.7	78.7	78.59	72.5	TRUE
CC#CCC	[H]	CC#C[CH]C	87.3	87.3	87.24	88.9	TRUE
CC(=O)C(C)(C)C	C[C](C)C	C[C]=O	78.7	79	79.13	75.9	TRUE
CC(=O)C(C)=O	C[C]=O	C[C]=O	73.4	74.12	73.89	65.2	TRUE
CC(=O)C(C)C	C[C]=O	C[CH]C	81.3	80.88	81.04	76.9	TRUE
CC(=O)C=O	C[C]=O	[CH]=O	72.3	73.05	73.23	67.5	TRUE
CC(=O)CC(C)=O	C[C]=O	[CH2]C(C)=O	80.8	77.39	77.15	73.3	TRUE
CC(=O)Cc1ccccc1	C[C]=O	[CH2]c1ccccc1	71.4	72.5	72.48	71.3	TRUE
CC(=O)c1ccccc1	[CH3]	O=[C]c1ccccc1	85	85.43	85.5	78.6	TRUE
CC(=O)c1ccccc1	C[C]=O	[c]1ccccc1	97.6	97.2	97.55	94.8	TRUE
CC(C(=O)O)C(C)C(=O)O	C[CH]C(=O)O	C[CH]C(=O)O	66.7	72.32	73.94	68.1	FALSE
CC(C)(C)C	C[C](C)C	[CH3]	86.9	86.71	86.64	81.1	TRUE
CC(C)(C)C	[H]	[CH2]C(C)(C)C	100.3	101.08	100.93	106.1	TRUE
CC(C)(C)C(C)(C)C	C[C](C)C	C[C](C)C	77.1	76.73	76.64	78.7	TRUE
CC(C)(C)C12CC(C1)C2	[H]	CC(C)(C)C12C[C](C1)C2	109.7	103.95	103.96	101.4	TRUE
CC(C)(C)C1=CCc2ccccc21	[H]	CC(C)(C)C1=C[CH]c2ccccc21	78.5	78.99	78.87	81.1	FALSE
CC(C)(C)C1c2ccccc2-c2ccccc21	[H]	CC(C)(C)[C]1c2ccccc2-c2ccccc21	79.9	82.07	82.46	85	FALSE
CC(C)(C)CC(C)(C)C	C[C](C)C	[CH2]C(C)(C)C	77.9	78.8	78.76	73.6	TRUE
CC(C)(C)CC1c2ccccc2-c2ccccc21	[H]	CC(C)(C)C[C]1c2ccccc2-c2ccccc21	73.6	74.8	78.23	83	FALSE
CC(C)(C)CO	C[C](C)C	[CH2]O	84.6	83.45	83.62	78.5	TRUE
CC(C)(C)OC1c2ccccc2-c2ccccc21	[H]	CC(C)(C)O[C]1c2ccccc2-c2ccccc21	74	73.39	73.79	78.8	FALSE
CC(C)(C)c1cccc(-c2cccc(C(C)(C)C)c2O)c1O	[H]	CC(C)(C)c1cccc(-c2cccc(C(C)(C)C)c2O)c1[O]	83.1	84.75	87.78	83.3	FALSE
CC(C)(C)c1ccccc1	[CH3]	C[C](C)c1ccccc1	72.5	75.51	75.26	66.6	TRUE
CC(C)(C)c1ccccc1	C[C](C)C	[c]1ccccc1	95.8	95.68	95.98	90.8	TRUE
CC(C)(C)c1ccccc1	[H]	[CH2]C(C)(C)c1ccccc1	98.6	100.19	100.21	108	TRUE
CC(C)(c1ccccc1)C1c2ccccc2-c2ccccc21	[H]	CC(C)([C]1c2ccccc2-c2ccccc21)c1ccccc1	73.8	81.16	81.37	85.8	FALSE
CC(C)(c1ccccc1)c1ccccc1	[CH3]	C[C](c1ccccc1)c1ccccc1	69.5	71.97	72.61	55.9	FALSE
CC(C)/C=C\C(C)C	[H]	C[C](C)/C=C\C(C)C	80.3	83.74	81.91	85	TRUE
CC(C)=C(C)C	[H]	[CH2]C(C)=C(C)C	84.3	84.82	84.95	91.4	TRUE
CC(C)=C1C=CC=C1	[H]	[CH2]C(C)=C1C=CC=C1	84.5	80.34	79.82	88.1	FALSE
CC(C)=O	C[C]=O	[CH3]	84.1	84.86	85.2	85.8	TRUE
CC(C)C	C[CH]C	[CH3]	88.2	87.66	87.82	83.6	TRUE
CC(C)C	[H]	[CH2]C(C)C	100.2	100.5	100.49	105.6	TRUE
CC(C)C	[H]	C[C](C)C	95.7	95	95.09	98.8	TRUE
CC(C)C(C)(C)C	C[C](C)C	C[CH]C	81.5	80.18	80.2	78.7	TRUE
CC(C)C(C)(C)C	[H]	C[C](C)C(C)(C)C	95.5	94.82	94.74	99.5	TRUE
CC(C)C(C)C	C[CH]C	C[CH]C	84.5	82.62	82.66	79.1	TRUE
CC(C)C(C)C	[H]	C[C](C)C(C)C	95.4	94.57	94.54	99.6	TRUE
CC(C)C(C)O	C[CH]O	C[CH]C	83.9	82.47	82.75	75.8	FALSE
CC(C)C(c1ccccc1)c1ccccc1	C[CH]C	[CH](c1ccccc1)c1ccccc1	73.6	67.67	68.64	53.5	FALSE
CC(C)C1c2ccccc2-c2ccccc21	[H]	CC(C)[C]1c2ccccc2-c2ccccc21	77.3	79.7	78.9	86.3	FALSE
CC(C)C=O	C[CH]C	[CH]=O	82.5	82.1	81.69	78.4	TRUE
CC(C)CC(=O)O	O=[C]O	[CH2]C(C)C	91.6	95.41	95.4	82.3	TRUE
CC(C)CC(C)(C)C	C[CH]C	[CH2]C(C)(C)C	83.3	83.44	83.86	75.2	TRUE
CC(C)CC(C)(C)C	C[C](C)C	[CH2]C(C)C	81.3	81.92	82.28	77.4	TRUE
CC(C)CC(C)(C)C	[H]	C[C](C)CC(C)(C)C	95.6	91.92	92.32	97.7	TRUE
CC(C)CC(C)C	C[CH]C	[CH2]C(C)C	85.9	85.77	85.95	78.5	TRUE
CC(C)CC(C)C	[H]	CC(C)[CH]C(C)C	95.6	97.84	97.51	102	TRUE
CC(C)CCC(C)(C)C	[CH2]C(C)(C)C	[CH2]C(C)C	85.9	87.19	87.34	76.1	TRUE
CC(C)CCC(C)(C)C	[H]	C[C](C)CCC(C)(C)C	95.4	94.93	95.14	96.8	TRUE
CC(C)CCC(C)C	[CH2]C(C)C	[CH2]C(C)C	86.6	87.56	87.48	78.8	TRUE
CC(C)CCC(C)C	[H]	C[C](C)CCC(C)C	95.6	94.44	95.01	98.3	TRUE
CC(C)CO	[CH2]O	C[CH]C	84.8	84.35	84.59	79.2	TRUE
CC(C)Cc1ccccc1	C[CH]C	[CH2]c1ccccc1	75.8	76.12	76.34	68.7	TRUE
CC(C)Cc1ccccc1	[CH2]C(C)C	[c]1ccccc1	100.7	101.78	101.77	95.1	TRUE
CC(C)N(C(C)C)C1c2ccccc2-c2ccccc21	[H]	CC(C)N([C]1c2ccccc2-c2ccccc21)C(C)C	73	72.48	85.3	75.1	FALSE
CC(C)OC1c2ccccc2-c2ccccc21	[H]	CC(C)O[C]1c2ccccc2-c2ccccc21	72.7	71.89	73.1	79.2	FALSE
CC(C)c1ccc(C(C)(C)C)cc1	[H]	C[C](C)c1ccc(C(C)(C)C)cc1	83.5	85.58	85.72	90.4	FALSE
CC(C)c1ccccc1	[CH3]	C[CH]c1ccccc1	76.2	76.9	76.88	69.7	TRUE
CC(C)c1ccccc1	C[CH]C	[c]1ccccc1	98.9	98.5	98.76	92.7	TRUE
CC(C)c1ccccc1	[H]	C[C](C)c1ccccc1	83.2	85.67	85.77	90.4	TRUE
CC(N)C(=O)O	O=[C]O	C[CH]N	79.2	86.93	86.89	75.3	FALSE
CC(O)C(C)O	C[CH]O	C[CH]O	90.5	83.81	83.18	76.2	FALSE
CC(O)CO	C[CH]O	[CH2]O	86.2	84.67	84.95	77.4	FALSE
CC(c1ccccc1)c1ccccc1	[CH3]	[CH](c1ccccc1)c1ccccc1	75.5	72.43	72.77	61.6	FALSE
CC(c1ccccc1)c1ccccc1	[H]	C[C](c1ccccc1)c1ccccc1	82.8	82.67	84.43	83.9	FALSE
CC/C=C/c1ccccc1	[CH2]/C=C/c1ccccc1	[CH3]	70.6	71.45	72.1	75.6	TRUE
CC1(C)C=C1	[H]	CC1(C)[C]=C1	106.7	106.37	106.27	128.3	TRUE
CC1(C)CC(C)(C)N1C1c2ccccc2-c2ccccc21	[H]	CC1(C)CC(C)(C)N1[C]1c2ccccc2-c2ccccc21	71	73.36	74.23	74.4	FALSE
CC1(C)CCCC(C)(C)N1C1c2ccccc2-c2ccccc21	[H]	CC1(C)CCCC(C)(C)N1[C]1c2ccccc2-c2ccccc21	71	71.1	85.51	74.8	FALSE
CC1=C(C)C(C)C(C)=C1C	[H]	C[C]1C(C)=C(C)C(C)=C1C	77	77.93	73.91	71.8	FALSE
CC1=CC=CC1	[H]	[CH2]C1=CC=CC1	86.5	82.02	81.9	85.9	TRUE
CC1=CCC=C(C)C1	[H]	CC1=C[CH]C=C(C)C1	80.4	74.25	74.3	79.8	TRUE
CC1=CCCCC1	[H]	CC1=C[CH]CCC1	81	83.11	83.23	90.4	TRUE
CC1=CCc2ccccc21	[H]	CC1=C[CH]c2ccccc21	77.6	79.12	79.31	83.9	TRUE
CC1C=CCC1	[CH3]	[CH]1C=CCC1	71.5	74.22	78.33	73.1	FALSE
CC1C=CCCC1	[H]	C[C]1C=CCCC1	79.5	80.88	84.63	91.4	FALSE
CC1C=Cc2ccccc21	[CH3]	[CH]1C=Cc2ccccc21	72.4	69.56	71.53	63	FALSE
CC1CC(C)N1C1c2ccccc2-c2ccccc21	[H]	CC1CC(C)N1[C]1c2ccccc2-c2ccccc21	72	67.53	77.39	75.8	FALSE
CC1CC1	[H]	[CH2]C1CC1	97.4	97.64	96.96	103.4	FALSE
CC1CC=CCC1C	[H]	CC1[CH]C=CCC1C	78	83.77	83.72	90.6	TRUE
CC1CCC2CC1C2(C)C	[H]	C[C]1CCC2CC1C2(C)C	90.2	93.15	94.32	102.7	FALSE
CC1CCCC(C)N1C1c2ccccc2-c2ccccc21	[H]	CC1CCCC(C)N1[C]1c2ccccc2-c2ccccc21	72	72.75	84.46	75.7	FALSE
CC1CCCC1	[CH3]	[CH]1CCCC1	85.6	85.67	85.61	86.4	TRUE
CC1CCCC1	[H]	C[C]1CCCC1	93.7	92.94	92.7	103.7	TRUE
CC1CCCCC1	[CH3]	[CH]1CCCCC1	90.1	88.65	85.67	84.9	TRUE
CC1CCCCC1	[H]	C[C]1CCCCC1	94.3	95.5	92.07	102.4	TRUE
CC1CCCCCC1	[H]	C[C]1CCCCCC1	93.2	92.26	92.07	102.8	TRUE
CC1CCCCCCC1	[H]	C[C]1CCCCCCC1	94.4	90.28	92.07	101.4	FALSE
CC1CCCCCCCC1	[H]	C[C]1CCCCCCCC1	94.4	90.28	92.07	99.6	TRUE
CC1CCCc2ccccc21	[H]	C[C]1CCCc2ccccc21	80.4	83.33	89.25	92.9	FALSE
CC1CCc2ccccc2C1C	[H]	C[C]1c2ccccc2CCC1C	80.5	83.88	89.74	91.9	FALSE
CC1CO1	[CH3]	[CH]1CO1	93.5	97.17	95.47	95.6	FALSE
CC1c2ccccc2-c2ccccc21	[H]	C[C]1c2ccccc2-c2ccccc21	78.5	78.01	79.46	86.2	FALSE
CC1c2ccccc2C(C)c2ccccc21	[H]	C[C]1c2ccccc2C(C)c2ccccc21	78.1	77.58	88.38	84.4	FALSE
CC=C=CC	[H]	[CH2]C=C=CC	87.2	88.65	88.8	95.1	TRUE
CC=C=O	[CH3]	[CH]=C=O	93.3	93.42	92.94	100.2	FALSE
CC=O	[CH3]	[CH]=O	84.8	85.39	85.38	92.6	TRUE
CCC	[CH2]C	[CH3]	88.5	89	89.08	88.3	TRUE
CCC	[H]	[CH2]CC	100.9	100.12	100.12	106.1	TRUE
CCC	[H]	C[CH]C	98.1	96.83	96.83	102.4	TRUE
CCC(=O)C(C)(C)C	CC[C]=O	C[C](C)C	78.8	79.46	79.36	78.4	TRUE
CCC(=O)C(C)=O	CC[C]=O	C[C]=O	72.2	74.8	74.7	64.4	TRUE
CCC(=O)C(C)C	CC[C]=O	C[CH]C	81.6	81.64	81.4	77.9	TRUE
CCC(=O)CC	CC[C]=O	[CH2]C	81.4	84.3	84.08	80.9	TRUE
CCC(=O)O	[CH2]C(=O)O	[CH3]	84.5	86.96	86.41	86	TRUE
CCC(=O)O	O=[C]O	[CH2]C	90.8	94.99	94.95	86.5	TRUE
CCC(=O)c1ccccc1	[CH2]C	O=[C]c1ccccc1	82.2	84.01	83.74	70.3	TRUE
CCC(C)(C)C	C[C](C)C	[CH2]C	84.5	83.82	83.96	79.6	TRUE
CCC(C)(C)C	CC[C](C)C	[CH3]	86.3	86.2	86.32	80.4	TRUE
CCC(C)(C)C	[H]	C[CH]C(C)(C)C	98	97.3	97.4	100.2	TRUE
CCC(C)(C)C(C)C	CC[C](C)C	C[CH]C	79.6	79.97	80.25	76.5	TRUE
CCC(C)(C)CC	CC[C](C)C	[CH2]C	83.5	83.73	83.97	77.9	TRUE
CCC(C)=O	[CH2]C(C)=O	[CH3]	86.5	84.71	84.51	83.8	TRUE
CCC(C)=O	C[C]=O	[CH2]C	83	83.67	83.6	80.9	TRUE
CCC(C)=O	CC[C]=O	[CH3]	84.6	85.62	85.58	84.8	TRUE
CCC(C)C	[CH2]C(C)C	[CH3]	88	89.13	89.34	85.1	TRUE
CCC(C)C	C[CH]C	[CH2]C	86.1	85.44	85.89	81.3	TRUE
CCC(C)C	C[CH]CC	[CH3]	88.5	87.39	87.77	82.7	TRUE
CCC(C)C	[H]	CC[C](C)C	95.8	95.16	95.38	100.4	TRUE
CCC(C)C(C)(C)C	C[C](C)C	C[CH]CC	80.4	79.46	79.53	76.2	FALSE
CCC(C)C(C)C	C[CH]CC	C[CH]C	84.7	82.45	82.58	76.9	FALSE
CCC(C)C(C)CC	C[CH]CC	C[CH]CC	83.3	81.93	82.62	77	FALSE
CCC(C)C1c2ccccc2-c2ccccc21	[H]	CCC(C)[C]1c2ccccc2-c2ccccc21	75.1	78.74	78.31	85.7	FALSE
CCC(C)CC	C[CH]CC	[CH2]C	85.7	84.93	85.45	80.5	TRUE
CCC(C)CC	CC[CH]CC	[CH3]	87.4	86.91	87.36	81.6	TRUE
CCC(C)CC	[H]	CC[C](C)CC	95.5	95.18	95.34	100.2	TRUE
CCC(C)CC(C)C	C[CH]CC	[CH2]C(C)C	85.3	85.29	85.64	76.6	FALSE
CCC(C)CO	[CH2]O	C[CH]CC	84.3	84.02	84.53	79.3	FALSE
CCC(C)O	C[CH]O	[CH2]C	86	84.82	85.2	78.4	FALSE
CCC(C)c1ccccc1	[CH2]C	C[CH]c1ccccc1	74.6	75.64	75.68	67.4	FALSE
CCC(CC)C(C)C	CC[CH]CC	C[CH]C	82.7	81.5	81.65	76.5	TRUE
CCC(CC)CC	CC[CH]CC	[CH2]C	85	84.63	84.91	79.1	TRUE
CCC1CCC1	[CH2]C	[CH]1CCC1	86.1	88.66	88.91	83.3	TRUE
CCC1CCCC1	[CH2]C	[CH]1CCCC1	84	83.83	84.06	83.2	TRUE
CCC1CCCC1	[H]	CC[C]1CCCC1	93.7	93.44	93.26	104.4	TRUE
CCC1CCCCC1	[CH2]C	[CH]1CCCCC1	87.4	86.26	85.98	82	TRUE
CCC1CCCCC1	[H]	CC[C]1CCCCC1	94.5	95.53	95.24	101	TRUE
CCC1CCCCCC1	[H]	CC[C]1CCCCCC1	93.8	92.01	95.24	101.4	TRUE
CCC1CCCCCCC1	[H]	CC[C]1CCCCCCC1	93.7	90.12	95.24	99.1	TRUE
CCC1c2ccccc2-c2ccccc21	[H]	CC[C]1c2ccccc2-c2ccccc21	76.2	78.86	79.21	86.4	FALSE
CCC=C(C)C	[H]	C[CH]C=C(C)C	79.3	82.29	82.5	89.7	TRUE
CCCC	[CH2]CC	[CH3]	88.9	89.3	89.3	87.1	TRUE
CCCC	[CH2]C	[CH2]C	86.8	87.33	87.31	84.2	TRUE
CCCC	[H]	[CH2]CCC	100.7	100.1	100.08	106.2	TRUE
CCCC	[H]	C[CH]CC	98.3	97.11	97.09	102	TRUE
CCCC(=O)CC	CC[C]=O	[CH2]CC	82.3	84.53	84.05	81.9	TRUE
CCCC(=O)O	[CH2]C(=O)O	[CH2]C	82.6	85.24	84.97	78.6	TRUE
CCCC(=O)O	O=[C]O	[CH2]CC	91	95.25	95.36	85	TRUE
CCCC(C)(C)C	C[C](C)C	[CH2]CC	84.6	83.94	83.95	79.5	TRUE
CCCC(C)=O	C[C]=O	[CH2]CC	83.3	83.87	83.53	80.6	TRUE
CCCC(C)C	[CH2]C(C)C	[CH2]C	86.9	87.33	87.42	82.5	TRUE
CCCC(C)C	C[CH]C	[CH2]CC	86.6	85.62	85.82	81.3	TRUE
CCCC(C)C	C[CH]CCC	[CH3]	88.9	87.27	87.47	83.2	TRUE
CCCC(C)C	[H]	CCC[C](C)C	95.4	94.91	95.08	100.1	TRUE
CCCC(C)C(C)C	C[CH]CCC	C[CH]C	84.1	82.37	82.36	77.1	FALSE
CCCC(C)C(C)C	[H]	CCCC(C)[C](C)C	96.7	93.73	94.02	99.4	TRUE
CCCC(C)CC	C[CH]CC	[CH2]CC	85.7	85.09	85.43	80.5	FALSE
CCCC(C)CC	[H]	CCC[C](C)CC	94.9	94.55	95.1	99.5	FALSE
CCCC(C)O	C[CH]O	[CH2]CC	86.1	85	85.48	78.5	FALSE
CCCC(CC)CC	CC[CH]CC	[CH2]CC	85.5	84.82	84.93	77.1	TRUE
CCCC1CCCC1	[CH2]CC	[CH]1CCCC1	84.4	84.05	84.11	83.3	TRUE
CCCC1CCCCC1	[CH2]CC	[CH]1CCCCC1	87.8	86.46	86.47	80.8	TRUE
CCCC1c2ccccc2-c2ccccc21	[H]	CCC[C]1c2ccccc2-c2ccccc21	76.1	78.16	79.5	84.9	FALSE
CCCC=O	[CH2]C	[CH2]C=O	79.8	81.72	81.7	78.6	TRUE
CCCC=O	[CH2]CC	[CH]=O	82.7	84.29	84.01	83.1	TRUE
CCCCC	[CH2]CCC	[CH3]	88.8	89.18	89.18	87.7	TRUE
CCCCC	[CH2]CC	[CH2]C	87.3	87.53	87.53	84.6	TRUE
CCCCC	[H]	[CH2]CCCC	100.2	100.1	100.12	106.2	TRUE
CCCCC	[H]	C[CH]CCC	99.2	97.01	96.99	103.4	TRUE
CCCCC	[H]	CC[CH]CC	99.1	97.32	97.39	101.4	TRUE
CCCCC#CCCCC	[H]	CCC[CH]C#CCCCC	83.2	86.08	87.97	87.7	TRUE
CCCCC(=O)O	O=[C]O	[CH2]CCC	89.7	95.23	95.23	85.8	TRUE
CCCCC(C)=O	[CH2]C(C)=O	[CH2]CC	82.4	83.25	82.91	76.4	TRUE
CCCCC(C)=O	C[C]=O	[CH2]CCC	82.9	83.86	83.5	81.4	TRUE
CCCCC(C)C	[CH2]C(C)C	[CH2]CC	84.2	87.59	87.63	80.4	TRUE
CCCCC(C)C	C[CH]C	[CH2]CCC	86.1	85.55	85.7	81.2	TRUE
CCCCC(C)CCCC	C[CH]CCCC	[CH2]CCC	87.4	84.78	84.97	78.9	TRUE
CCCCC=O	[CH2]CC	[CH2]C=O	80.9	82.07	81.85	79.1	TRUE
CCCCC=O	[CH2]CCC	[CH]=O	83.2	84.31	83.92	84.7	TRUE
CCCCCC	[CH2]CCCC	[CH3]	88.1	89.25	89.23	87.2	TRUE
CCCCCC	[CH2]CCC	[CH2]C	86.9	87.47	87.45	84.8	TRUE
CCCCCC	[CH2]CC	[CH2]CC	87.5	87.8	87.69	83.1	TRUE
CCCCCC	[H]	[CH2]CCCCC	99	100.13	100.12	106.2	TRUE
CCCCCC	[H]	C[CH]CCCC	98	96.92	97.05	102.9	TRUE
CCCCCC	[H]	CC[CH]CCC	99.1	97.17	97.22	102.3	TRUE
CCCCCC(=O)O	O=[C]O	[CH2]CCCC	88.8	95.25	95.14	86.2	TRUE
CCCCCC(C)(C)C	[CH2]C(C)(C)C	[CH2]CCC	81.8	87.33	87.26	77.8	TRUE
CCCCCC(C)C	[CH2]C(C)C	[CH2]CCC	86.8	87.48	87.48	80.5	TRUE
CCCCCC(C)C	C[CH]C	[CH2]CCCC	85.5	85.57	85.69	80.9	TRUE
CCCCCC(C)CC	[H]	CCCCC[C](C)CC	94.8	94.46	95.07	99	FALSE
CCCCCCC	[CH2]CCCCC	[CH3]	88	89.2	89.26	87.2	TRUE
CCCCCCC	[CH2]CCCC	[CH2]C	86.3	87.47	87.48	84.8	TRUE
CCCCCCC	[CH2]CCC	[CH2]CC	87.3	87.67	87.62	83.2	TRUE
CCCCCCC	[H]	C[CH]CCCCC	98	96.86	97.07	102.9	TRUE
CCCCCCC	[H]	CC[CH]CCCC	99.1	97.08	97.25	102.6	TRUE
CCCCCCC	[H]	CCC[CH]CCC	99.4	96.82	97.12	101.9	TRUE
CCCCCCC(=O)O	O=[C]O	[CH2]CCCCC	89.7	95.18	95.16	86.2	TRUE
CCCCCCC=O	[CH2]CCCC	[CH2]C=O	78.5	81.92	81.85	79	TRUE
CCCCCCC=O	[CH2]CCCCC	[CH]=O	81	84.25	84.01	84.3	TRUE
CCCCCCCC	[CH2]CCCCC	[CH2]C	86.2	87.46	87.51	84.8	TRUE
CCCCCCCC	[CH2]CCCC	[CH2]CC	86.7	87.7	87.65	82.7	TRUE
CCCCCCCC	[CH2]CCC	[CH2]CCC	87	87.58	87.54	82.6	TRUE
CCCCCCCC	[H]	CC[CH]CCCCC	99.1	97.41	97.27	102.6	TRUE
CCCCCCCC	[H]	CCC[CH]CCCC	99.4	96.9	97.15	102.2	TRUE
CCCCCCCC(C)C	[CH2]C(C)C	[CH2]CCCCC	86.8	87.53	87.54	80.5	TRUE
CCCCCCCCCCCC	[CH2]CCCCC	[CH2]CCCCC	85	87.08	87.66	82.6	FALSE
CCCCCCCO	[CH2]O	[CH2]CCCCC	85.1	85.29	85.56	82.2	TRUE
CCCCCCO	[CH2]O	[CH2]CCCC	84.4	85.8	85.5	82.2	TRUE
CCCCCO	[CH2]O	[CH2]CCC	85	85.77	85.43	82.1	TRUE
CCCCO	[CH2]O	[CH2]CC	85.4	85.87	85.69	81.6	TRUE
CCCCc1ccccc1	[CH2]CC	[CH2]c1ccccc1	76.6	77.56	77.5	71.4	TRUE
CCCCc1ccccc1	[CH2]CCC	[c]1ccccc1	100.6	101.18	101.11	95.2	TRUE
CCCO	[CH2]O	[CH2]C	85.3	85.69	85.8	82.8	TRUE
CCCOCC	[CH2]C	[CH2]OCC	85.3	86.31	85.4	80.5	TRUE
CCCc1ccc(C)cc1	[H]	[CH2]c1ccc(CCC)cc1	87	89.48	89.68	92.8	TRUE
CCCc1ccccc1	[CH2]C	[CH2]c1ccccc1	76.2	77.34	77.18	71	TRUE
CCCc1ccccc1	[CH2]CC	[c]1ccccc1	100.8	101.29	101.26	95.7	TRUE
CCCc1ccccc1	[H]	CC[CH]c1ccccc1	87.5	87.96	87.74	91.3	TRUE
CCO	[CH2]O	[CH3]	87.2	87.27	87.23	86.7	TRUE
CCOC	[CH2]OC	[CH3]	86.8	87.46	87.42	85.9	TRUE
CCOC(=O)c1ccc(C)cc1	[H]	[CH2]c1ccc(C(=O)OCC)cc1	89.4	89.27	89.12	92.8	FALSE
CCOC(=O)c1cccc(C)c1	[H]	[CH2]c1cccc(C(=O)OCC)c1	89.1	90.14	90.01	92.8	FALSE
CCOC1c2ccccc2-c2ccccc21	[H]	CCO[C]1c2ccccc2-c2ccccc21	72.9	72.27	74.38	78.8	FALSE
CCc1c(CC)c(CC)c(CC)c(CC)c1CC	[H]	C[CH]c1c(CC)c(CC)c(CC)c(CC)c1CC	90.8	93.9	87.95	88.2	FALSE
CCc1cc(C)cc(C)c1	[CH3]	[CH2]c1cc(C)cc(C)c1	73.5	78.53	78.63	75.8	FALSE
CCc1cc(C)ccc1C	[CH3]	[CH2]c1cc(C)ccc1C	72.5	77.94	77.96	75.6	TRUE
CCc1ccc(C(=O)OC)cc1	[H]	C[CH]c1ccc(C(=O)OC)cc1	87	86.05	86	89.8	FALSE
CCc1ccc(C(C)(C)C)cc1	[H]	C[CH]c1ccc(C(C)(C)C)cc1	86.5	86.75	86.53	89.8	FALSE
CCc1ccc(C)cc1	[H]	[CH2]c1ccc(CC)cc1	87	89.48	89.68	92.8	TRUE
CCc1ccc(CC)cc1	[H]	C[CH]c1ccc(CC)cc1	86.5	86.78	86.63	89.8	TRUE
CCc1ccc2ccccc2c1	[H]	C[CH]c1ccc2ccccc2c1	87.1	86.01	86.69	89.4	FALSE
CCc1cccc2ccccc12	[CH3]	[CH2]c1cccc2ccccc12	72.9	77.5	77.97	75.5	FALSE
CCc1cccc2ccccc12	[H]	C[CH]c1cccc2ccccc12	87.1	86.3	86.73	89.4	FALSE
CCc1ccccc1	[CH3]	[CH2]c1ccccc1	77.7	78.75	78.65	76.7	TRUE
CCc1ccccc1	[CH2]C	[c]1ccccc1	100.2	100.72	100.92	95.8	TRUE
CCc1ccccc1	[H]	C[CH]c1ccccc1	85.4	86.94	86.78	89.8	TRUE
CCc1ccccc1C	[CH3]	[CH2]c1ccccc1C	72.9	78.07	77.88	76.7	TRUE
CCc1ccco1	[CH3]	[CH2]c1ccco1	75	75.74	75.74	75.2	TRUE
CN(C)C1c2ccccc2-c2ccccc21	[H]	CN(C)[C]1c2ccccc2-c2ccccc21	71.5	72.56	76.57	78.3	FALSE
CN(C)c1ccc2c(c1)Cc1ccccc1-2	[H]	CN(C)c1ccc2c(c1)[CH]c1ccccc1-2	80	82.32	80.63	86.3	FALSE
CN(Cc1ccccc1)C1c2ccccc2-c2ccccc21	[H]	CN(Cc1ccccc1)[C]1c2ccccc2-c2ccccc21	72.5	71.61	79.32	78.4	FALSE
CN(c1ccccc1)C1c2ccccc2-c2ccccc21	[H]	CN([C]1c2ccccc2-c2ccccc21)c1ccccc1	72.5	72.31	75.8	79.5	FALSE
CNCC(=O)O	O=[C]O	[CH2]NC	71.8	87.54	85.46	83.1	TRUE
COC(=O)C(=O)OC	CO[C]=O	CO[C]=O	88.4	86.54	86.58	81.5	TRUE
COC(=O)C(C)c1ccccc1	CO[C]=O	C[CH]c1ccccc1	77.1	80.74	80.34	69.1	FALSE
COC(=O)C1=CCc2ccccc21	[H]	COC(=O)C1=C[CH]c2ccccc21	77.6	79.16	78.92	82.8	FALSE
COC(=O)C1=Cc2ccccc2C1	[H]	COC(=O)C1=Cc2ccccc2[CH]1	79.2	80.12	81.1	82	FALSE
COC(=O)CO	CO[C]=O	[CH2]O	88.5	92.01	92.07	88.7	TRUE
COC(=O)c1ccccc1	CO[C]=O	[c]1ccccc1	104.4	107.33	107.5	102.5	TRUE
COC(C#N)c1c2ccccc2cc2ccccc12	[H]	CO[C](C#N)c1c2ccccc2cc2ccccc12	78	76.47	76.47	76	FALSE
COC(C#N)c1ccccc1	[H]	CO[C](C#N)c1ccccc1	76.2	74.51	77.95	77.9	FALSE
COC(C)=O	CO[C]=O	[CH3]	92.6	95.29	95.14	89.2	TRUE
COC(OC)c1ccc(C)cc1	[H]	[CH2]c1ccc(C(OC)OC)cc1	84.2	89.71	89.65	92.8	FALSE
COC1=CCc2ccccc21	[H]	COC1=C[CH]c2ccccc21	76.4	77.37	77.12	81.2	FALSE
COC1c2ccccc2-c2ccccc21	[H]	CO[C]1c2ccccc2-c2ccccc21	73	72.54	74.24	79.8	FALSE
COCCOC	[CH2]OC	[CH2]OC	81	82.22	82.94	78.1	TRUE
COCc1c2ccccc2c(C#N)c2ccccc12	[H]	CO[CH]c1c2ccccc2c(C#N)c2ccccc12	73.7	75.32	82.84	87	FALSE
COCc1c2ccccc2cc2ccccc12	[H]	CO[CH]c1c2ccccc2cc2ccccc12	77.4	78.36	81.97	87	FALSE
COCc1ccc(C)cc1	[H]	[CH2]c1ccc(COC)cc1	85.4	89.58	89.68	92.8	TRUE
COc1c2ccccc2c(C)c2ccccc12	[H]	[CH2]c1c2ccccc2c(OC)c2ccccc12	81.4	82.55	86.74	91.9	FALSE
COc1ccc(C(c2ccc(OC)cc2)c2ccc(OC)cc2)cc1	[H]	COc1ccc([C](c2ccc(OC)cc2)c2ccc(OC)cc2)cc1	78.1	76.6	82.74	77.6	FALSE
COc1ccc(C(c2ccccc2)c2ccc(OC)cc2)cc1	[H]	COc1ccc([C](c2ccccc2)c2ccc(OC)cc2)cc1	79.3	76.86	82.78	77.6	FALSE
COc1ccc(C(c2ccccc2)c2ccccc2)cc1	[H]	COc1ccc([C](c2ccccc2)c2ccccc2)cc1	80.7	77.16	82.79	77.6	FALSE
COc1ccc(C)cc1	[H]	[CH2]c1ccc(OC)cc1	86.6	89.12	89.4	92.8	TRUE
COc1ccc(C2=Cc3ccccc3C2)cc1	[H]	COc1ccc(C2=Cc3ccccc3[CH]2)cc1	79.3	81.51	79.56	82.2	FALSE
COc1ccc2c(c1)Cc1ccccc1-2	[H]	COc1ccc2c(c1)[CH]c1ccccc1-2	80	82.25	80.89	86.2	FALSE
COc1cccc(C(c2ccccc2)c2ccccc2)c1	[H]	COc1cccc([C](c2ccccc2)c2ccccc2)c1	80	77.74	83.33	77.6	FALSE
COc1cccc(C)c1	[H]	[CH2]c1cccc(OC)c1	90.5	89.86	90.07	92.8	TRUE
C[C@@H]1CCC[C@@H](C)C1	[H]	C[C]1CCC[C@@H](C)C1	93.3	93.61	95.4	102.1	FALSE
C[C@H]1CCCC[C@@H]1C	[H]	C[C]1CCCC[C@@H]1C	97.4	95.73	97.49	102.5	FALSE
C[C@H]1CCCC[C@H]1C	[H]	C[C]1CCCC[C@H]1C	93.9	94.1	95.39	102.5	FALSE
C[C@H]1CCC[C@@H](C)C1	[H]	C[C]1CCC[C@H](C)C1	93.9	95.41	96.55	102.1	FALSE
Cc1c(C)c(C)c(C)c(C)c1C	[H]	[CH2]c1c(C)c(C)c(C)c(C)c1C	88.6	89.33	88.42	92.7	FALSE
Cc1c2ccccc2c(C#N)c2ccccc12	[H]	[CH2]c1c2ccccc2c(C#N)c2ccccc12	80	82.17	87.75	91.9	FALSE
Cc1c2ccccc2c(C(=O)c2ccccc2)c2ccccc12	[H]	[CH2]c1c2ccccc2c(C(=O)c2ccccc2)c2ccccc12	82.3	83.01	87.92	91.4	FALSE
Cc1c2ccccc2c(C)c2ccccc12	[H]	[CH2]c1c2ccccc2c(C)c2ccccc12	78.1	81.94	87.39	91.9	FALSE
Cc1c2ccccc2c(C=O)c2ccccc12	[H]	[CH2]c1c2ccccc2c(C=O)c2ccccc12	80.4	80.39	87.93	91.9	FALSE
Cc1c2ccccc2cc2ccccc12	[H]	[CH2]c1c2ccccc2cc2ccccc12	84.1	83.48	87.59	91.9	FALSE
Cc1cc(C(C)C)cc(C)c1C(C)C	[H]	C[C](C)c1c(C)cc(C(C)C)cc1C	87.9	87.72	90.06	87.7	FALSE
Cc1cc(C)c2c(c1)C(C)CCC2	[H]	C[C]1CCCc2c(C)cc(C)cc21	80.9	83.87	88.96	90.7	FALSE
Cc1cc(C)cc(C)c1	[H]	[CH2]c1cc(C)cc(C)c1	89.4	89.61	89.72	92.8	FALSE
Cc1cc2c3c(cccc3c1)CC2	[H]	[CH2]c1cc2c3c(cccc3c1)CC2	84.3	88.99	89.68	92.8	FALSE
Cc1cc2c3ccccc3ccc2c2ccccc12	[H]	[CH2]c1cc2c3ccccc3ccc2c2ccccc12	85.7	89.11	89.18	92.6	FALSE
Cc1cc2ccccc2c2ccccc12	[H]	[CH2]c1cc2ccccc2c2ccccc12	85.1	89.52	89.37	92.7	FALSE
Cc1cc2ccccc2cc1C	[H]	[CH2]c1cc2ccccc2cc1C	86.8	89.11	89.42	93.6	FALSE
Cc1ccc(C#N)cc1	[H]	[CH2]c1ccc(C#N)cc1	88	89.36	89.15	92.8	TRUE
Cc1ccc(C(C)(C)C)cc1	[H]	[CH2]c1ccc(C(C)(C)C)cc1	89.3	90.17	89.5	92.8	FALSE
Cc1ccc(C(c2ccc(C)cc2)c2ccc(C)cc2)cc1	[H]	Cc1ccc([C](c2ccc(C)cc2)c2ccc(C)cc2)cc1	80	77.08	82.96	77.6	FALSE
Cc1ccc(C(c2ccccc2)c2ccc(C)cc2)cc1	[H]	Cc1ccc([C](c2ccccc2)c2ccc(C)cc2)cc1	80	77.26	82.92	77.6	FALSE
Cc1ccc(C(c2ccccc2)c2ccccc2)cc1	[H]	Cc1ccc([C](c2ccccc2)c2ccccc2)cc1	79.1	77.43	82.95	77.6	FALSE
Cc1ccc(C)c2c1Cc1c(C)ccc(C)c1C2	[H]	Cc1ccc(C)c2c1[CH]c1c(C)ccc(C)c1C2	83.3	76.99	78.25	84.1	FALSE
Cc1ccc(C)cc1	[H]	[CH2]c1ccc(C)cc1	89	89.46	89.68	92.8	FALSE
Cc1ccc(C2=Cc3ccccc3C2)cc1	[H]	Cc1ccc(C2=Cc3ccccc3[CH]2)cc1	79.1	81.32	79.56	82.2	FALSE
Cc1ccc(Oc2ccccc2)cc1	[H]	[CH2]c1ccc(Oc2ccccc2)cc1	90.2	89.28	89.4	92.9	FALSE
Cc1ccc2cc(C)ccc2c1	[H]	[CH2]c1ccc2cc(C)ccc2c1	86.8	89.13	89.71	92.8	FALSE
Cc1ccc2ccccc2c1	[CH3]	[c]1ccc2ccccc2c1	105.3	103.16	103.18	101.5	FALSE
Cc1ccc2ccccc2c1	[H]	[CH2]c1ccc2ccccc2c1	85.6	89.24	89.71	92.8	FALSE
Cc1cccc(C#N)c1	[H]	[CH2]c1cccc(C#N)c1	88.7	90.39	90.48	92.8	TRUE
Cc1cccc(C(C)C)c1	[H]	[CH2]c1cccc(C(C)C)c1	86.8	89.64	89.85	92.8	TRUE
Cc1cccc(C)c1	[H]	[CH2]c1cccc(C)c1	89.5	89.68	89.78	92.8	FALSE
Cc1cccc(C)c1C	[H]	[CH2]c1cccc(C)c1C	89.5	90	90.04	93.4	FALSE
Cc1cccc(C)c1C(C)C	[H]	C[C](C)c1c(C)cccc1C	86.7	87.63	90.21	87.7	FALSE
Cc1cccc2c(C)cccc12	[H]	[CH2]c1cccc2c(C)cccc12	86.8	89.34	89.13	92.8	FALSE
Cc1cccc2ccc3cc4ccccc4cc3c12	[H]	[CH2]c1cccc2ccc3cc4ccccc4cc3c12	88.6	89.19	89.61	92.8	FALSE
Cc1cccc2ccccc12	[CH3]	[c]1cccc2ccccc12	103.8	103.12	101.86	101.2	FALSE
Cc1cccc2ccccc12	[H]	[CH2]c1cccc2ccccc12	85.1	89.22	89.1	92.8	FALSE
Cc1ccccc1	[CH3]	[c]1ccccc1	102	102.61	102.95	102.1	FALSE
Cc1ccccc1	[H]	[CH2]c1ccccc1	89.7	89.8	89.88	92.8	FALSE
Cc1ccccc1	[H]	Cc1cc[c]cc1	113.5	111.3	111.35	117.4	FALSE
Cc1ccccc1C	[H]	[CH2]c1ccccc1C	89.5	89.89	89.84	93.4	TRUE
Cc1ccccc1C(C)C	[H]	[CH2]c1ccccc1C(C)C	87.6	89.76	89.69	93.9	TRUE
N#CC1=CCc2ccccc21	[H]	N#CC1=C[CH]c2ccccc21	77.9	78.06	78.24	82.3	FALSE
N#CC1c2ccccc2-c2ccccc21	[H]	N#C[C]1c2ccccc2-c2ccccc21	74.8	74.37	74.54	76.6	FALSE
N#CCc1c2ccccc2cc2ccccc12	[H]	N#C[CH]c1c2ccccc2cc2ccccc12	78.7	78.91	83.18	81.8	FALSE
N#CCc1ccc2ccccc2c1	[H]	N#C[CH]c1ccc2ccccc2c1	81.4	81.09	81.23	83.9	FALSE
N#CCc1cccc2ccccc12	[H]	N#C[CH]c1cccc2ccccc12	81.3	81.89	82.93	83	FALSE
N#Cc1ccc2c(c1)Cc1ccccc1-2	[H]	N#Cc1ccc2c(c1)[CH]c1ccccc1-2	80	82.28	81.1	86.2	FALSE
NC(=O)C1=CCc2ccccc21	[H]	NC(=O)C1=C[CH]c2ccccc21	77.7	79.48	78.99	82.5	FALSE
NCC(=O)O	O=[C]O	[CH2]N	83.5	88.59	87.06	80.9	TRUE
NCCC(=O)O	[CH2]C(=O)O	[CH2]N	77.8	79.78	78.32	68.9	TRUE
NCCO	[CH2]O	[CH2]N	80.2	82.12	82.12	72.9	TRUE
O=C(C(=O)c1ccccc1)c1ccccc1	O=[C]c1ccccc1	O=[C]c1ccccc1	68.9	71.84	72.81	55.2	FALSE
O=C(Cc1c2ccccc2cc2ccccc12)c1ccccc1	[H]	O=C([CH]c1c2ccccc2cc2ccccc12)c1ccccc1	84.2	83.1	84.76	83	FALSE
O=C(Cc1ccccc1)Cc1ccccc1	[CH2]c1ccccc1	O=[C]Cc1ccccc1	65.4	74	73.66	69.5	FALSE
O=C(Cc1ccccc1)c1ccccc1	[CH2]c1ccccc1	O=[C]c1ccccc1	72.5	72.53	72.16	63.5	FALSE
O=C(O)C(=O)O	O=[C]O	O=[C]O	80	90.79	87.5	86.6	TRUE
O=C(O)C(c1ccccc1)c1ccccc1	O=[C]O	[CH](c1ccccc1)c1ccccc1	59.4	74.88	74.83	59.9	FALSE
O=C(O)C1CCCN1	O=[C]O	[CH]1CCCN1	74.6	87.87	87.56	81.4	FALSE
O=C(O)CCC(=O)O	[CH2]C(=O)O	[CH2]C(=O)O	81.9	83.22	80.08	74.8	TRUE
O=C(O)CO	[CH2]O	O=[C]O	88.8	92.69	92.28	90.5	TRUE
O=C(O)Cc1ccccc1	O=[C]O	[CH2]c1ccccc1	67	82.69	83.58	77	FALSE
O=C(O)c1ccc2ccccc2c1	O=[C]O	[c]1ccc2ccccc2c1	104.8	108.65	109.62	105.9	FALSE
O=C(O)c1cccc2ccccc12	O=[C]O	[c]1cccc2ccccc12	102.8	105.77	107.87	103.6	FALSE
O=C(O)c1ccccc1	O=[C]O	[c]1ccccc1	102.7	108.31	108.48	107.2	TRUE
O=C(O)c1ccccc1	[H]	O=C(O)c1[c]cccc1	114.5	112.02	112.15	118.1	TRUE
O=C(O)c1ccccc1	[H]	O=C(O)c1c[c]ccc1	114	111.48	111.63	117.8	TRUE
O=C(O)c1ccccc1	[H]	O=C(O)c1cc[c]cc1	113.8	111.11	111.21	117.4	TRUE
O=C(c1ccccc1)c1ccccc1	[c]1ccccc1	O=[C]c1ccccc1	94.7	95.81	96.75	89	FALSE
O=C1Oc2ccccc2C1(c1ccccc1)C1(c2ccccc2)C(=O)Oc2ccccc21	O=C1Oc2ccccc2[C]1c1ccccc1	O=C1Oc2ccccc2[C]1c1ccccc1	23.6	32.52	38.99	21.4	FALSE
O=CC=O	[CH]=O	[CH]=O	70.7	71.38	71.26	77.6	TRUE
OCCO	[CH2]O	[CH2]O	85.6	85.49	85.56	80.4	TRUE
Oc1ccc(Cc2ccc(O)cc2)cc1	[H]	Oc1ccc([CH]c2ccc(O)cc2)cc1	89.8	82.03	82.32	85.9	FALSE
Oc1ccc(Cc2ccccc2)cc1	[H]	Oc1ccc([CH]c2ccccc2)cc1	89.3	82.41	82.65	85.9	FALSE
c1cc2c3c(c1)ccc1cccc(c13)C2	[H]	[CH]1c2cccc3ccc4cccc1c4c23	81	83.45	79.07	86.5	FALSE
c1cc2c3c(cccc3c1)CC2	[H]	[CH]1Cc2cccc3cccc1c23	84	84.47	86.03	91.4	FALSE
c1ccc(-c2ccc(Cc3ccc(-c4ccccc4)cc3)cc2)cc1	[H]	[CH](c1ccc(-c2ccccc2)cc1)c1ccc(-c2ccccc2)cc1	80	81.8	82.25	84.2	FALSE
c1ccc(-c2ccccc2)cc1	[c]1ccccc1	[c]1ccccc1	114.4	115.66	113.58	111.5	FALSE
c1ccc(C(c2ccccc2)(c2ccccc2)c2ccccc2)cc1	[c]1ccccc1	c1ccc([C](c2ccccc2)c2ccccc2)cc1	77.5	71.64	79.38	44.1	FALSE
c1ccc(C(c2ccccc2)c2ccccc2)cc1	[CH](c1ccccc1)c1ccccc1	[c]1ccccc1	86.3	83.59	83.5	61.6	FALSE
c1ccc(C(c2ccccc2)c2ccccc2)cc1	[H]	c1ccc([C](c2ccccc2)c2ccccc2)cc1	81	77.59	83.06	77.6	FALSE
c1ccc(C2(C3(c4ccccc4)c4ccccc4-c4ccccc43)c3ccccc3-c3ccccc32)cc1	c1ccc([C]2c3ccccc3-c3ccccc32)cc1	c1ccc([C]2c3ccccc3-c3ccccc32)cc1	15.2	29.96	40.41	3.4	FALSE
c1ccc(C2=C(c3ccccc3)C(c3ccccc3)C(c3ccccc3)=C2c2ccccc2)cc1	[H]	c1ccc([C]2C(c3ccccc3)=C(c3ccccc3)C(c3ccccc3)=C2c2ccccc2)cc1	78	73.44	71.01	64.3	FALSE
c1ccc(C2CC2)cc1	[CH]1CC1	[c]1ccccc1	109.8	110.59	110.47	107.9	TRUE
c1ccc(C2CC2)cc1	[H]	c1ccc([C]2CC2)cc1	92.1	96.8	97.12	101.4	TRUE
c1ccc(C2CCCC2)cc1	[H]	c1ccc([C]2CCCC2)cc1	81.9	81.87	83.19	95.2	FALSE
c1ccc(C2CCCCC2)cc1	[CH]1CCCCC1	[c]1ccccc1	98.7	99.58	99.94	93	FALSE
c1ccc(C2CCCCC2)cc1	[H]	c1ccc([C]2CCCCC2)cc1	85.2	88.23	87.25	92	FALSE
c1ccc(C2c3ccccc3-c3ccccc32)cc1	[H]	c1ccc([C]2c3ccccc3-c3ccccc32)cc1	74	75.69	78.3	80.5	FALSE
c1ccc(C2c3ccccc3Cc3ccccc32)cc1	[H]	[CH]1c2ccccc2C(c2ccccc2)c2ccccc21	84.5	78.49	78.76	84.3	FALSE
c1ccc(CC(c2ccccc2)(c2ccccc2)c2ccccc2)cc1	[CH2]c1ccccc1	c1ccc([C](c2ccccc2)c2ccccc2)cc1	56.1	50.25	60.33	25.1	FALSE
c1ccc(CC2c3ccccc3-c3ccccc32)cc1	[H]	c1ccc(C[C]2c3ccccc3-c3ccccc32)cc1	75.9	79.01	79.71	84.2	FALSE
c1ccc(CCc2ccccc2)cc1	[CH2]c1ccccc1	[CH2]c1ccccc1	65.2	67.8	67.86	57.2	FALSE
c1ccc(CCc2ccccc2)cc1	[H]	[CH](Cc1ccccc1)c1ccccc1	87	88.78	87.78	91.7	FALSE
c1ccc(Cc2ccccc2)cc1	[CH2]c1ccccc1	[c]1ccccc1	91.7	90.15	91.06	81.2	FALSE
c1ccc(Cc2ccccc2)cc1	[H]	[CH](c1ccccc1)c1ccccc1	84.5	82.94	82.91	85.9	FALSE
c1ccc(OC2c3ccccc3-c3ccccc32)cc1	[H]	c1ccc(O[C]2c3ccccc3-c3ccccc32)cc1	74.3	73.89	75.32	79.5	FALSE
c1ccc(OCc2c3ccccc3cc3ccccc23)cc1	[H]	[CH](Oc1ccccc1)c1c2ccccc2cc2ccccc12	79.9	78.81	82.67	87.1	FALSE
c1ccc2c(c1)-c1ccccc1C2N1CCCC1	[H]	c1ccc2c(c1)[C](N1CCCC1)c1ccccc1-2	68	68.38	76.16	78.8	FALSE
c1ccc2c(c1)-c1ccccc1C2N1CCCCC1	[H]	c1ccc2c(c1)[C](N1CCCCC1)c1ccccc1-2	72	73.01	78.14	77.7	FALSE
c1ccc2c(c1)C2	[H]	[CH]1c2ccccc21	91.1	88.21	88.74	99.1	FALSE
c1ccc2c(c1)CC1CCCCC21	[H]	[CH]1c2ccccc2C2CCCCC12	79.3	89.99	87.37	94.1	FALSE
c1ccc2c(c1)CC2	[H]	[CH]1Cc2ccccc21	92	92.92	92.52	90.5	TRUE
c1ccc2c(c1)CCC2	[H]	[CH]1CCc2ccccc21	85.3	87	87.14	92.4	TRUE
c1ccc2c(c1)CCCC2	[H]	[CH]1CCCc2ccccc21	85.5	85.65	85.65	92	TRUE
c1ccc2c(c1)CCc1ccccc1-2	[H]	[CH]1Cc2ccccc2-c2ccccc21	81.6	86.58	85.24	90.1	FALSE
c1ccc2c(c1)Cc1c-2ccc2ccccc12	[H]	[CH]1c2ccccc2-c2ccc3ccccc3c21	78.7	81.03	80.75	85.3	FALSE
c1ccc2c(c1)Cc1cc3ccccc3cc1-2	[H]	[CH]1c2ccccc2-c2cc3ccccc3cc21	78.4	80.76	80.49	86	FALSE
c1ccc2c(c1)Cc1cccc3cccc-2c13	[H]	[CH]1c2ccccc2-c2cccc3cccc1c23	76	68.76	77.57	83.7	FALSE
c1ccc2c(c1)Cc1ccccc1-2	[H]	[CH]1c2ccccc2-c2ccccc21	82	82.04	80.99	86.2	FALSE
c1ccc2c(c1)Cc1ccccc1C2	[H]	[CH]1c2ccccc2Cc2ccccc21	76.3	78.65	79.35	85	FALSE
c1ccc2ccccc2c1	[H]	[c]1ccc2ccccc2c1	111.9	111.08	111.01	117.8	TRUE
c1ccc2ccccc2c1	[H]	[c]1cccc2ccccc12	112.2	111.42	111.41	117.2	TRUE
c1ccccc1	[H]	[c]1ccccc1	112.8	110.97	111.08	117.4	TRUE
