# Supplementary material for: Prediction of organic homolytic bond dissociation enthalpies at near chemical accuracy with sub-second computational cost
Source: Nat Commun. 2020 May 11;11:2328. doi: 10.1038/s41467-020-16201-z (PMC7214445; doi:10.1038/s41467-020-16201-z)
Supplement: Supplementary file 4 — Supplementary Data 2 [file 41467_2020_16201_MOESM4_ESM.zip]

Archive with 41 entries (38 files):
- Supplemental Data File 2/
- Supplemental Data File 2/8dot.xyz
- __MACOSX/
- __MACOSX/Supplemental Data File 2/
- __MACOSX/Supplemental Data File 2/._8dot.xyz
- Supplemental Data File 2/cis-4dot.xyz
- __MACOSX/Supplemental Data File 2/._cis-4dot.xyz
- Supplemental Data File 2/6dot.xyz
- __MACOSX/Supplemental Data File 2/._6dot.xyz
- Supplemental Data File 2/2dot.xyz
- __MACOSX/Supplemental Data File 2/._2dot.xyz
- Supplemental Data File 2/4A_molecule.xyz
- __MACOSX/Supplemental Data File 2/._4A_molecule.xyz
- Supplemental Data File 2/trans-3.xyz
- __MACOSX/Supplemental Data File 2/._trans-3.xyz
- Supplemental Data File 2/1b.xyz
- __MACOSX/Supplemental Data File 2/._1b.xyz
- Supplemental Data File 2/4C_radical.xyz
- __MACOSX/Supplemental Data File 2/._4C_radical.xyz
- Supplemental Data File 2/1a.xyz
- __MACOSX/Supplemental Data File 2/._1a.xyz
- Supplemental Data File 2/4B_molecule.xyz
- __MACOSX/Supplemental Data File 2/._4B_molecule.xyz
- Supplemental Data File 2/4D_radical.xyz
- __MACOSX/Supplemental Data File 2/._4D_radical.xyz
- Supplemental Data File 2/4A_radical.xyz
- __MACOSX/Supplemental Data File 2/._4A_radical.xyz
- Supplemental Data File 2/4C_molecule.xyz
- __MACOSX/Supplemental Data File 2/._4C_molecule.xyz
- Supplemental Data File 2/4D_molecule.xyz
- __MACOSX/Supplemental Data File 2/._4D_molecule.xyz
- Supplemental Data File 2/trans-4dot.xyz
- __MACOSX/Supplemental Data File 2/._trans-4dot.xyz
- Supplemental Data File 2/4B_radical.xyz
- __MACOSX/Supplemental Data File 2/._4B_radical.xyz
- Supplemental Data File 2/5.xyz
- __MACOSX/Supplemental Data File 2/._5.xyz
- Supplemental Data File 2/cis-3.xyz
- __MACOSX/Supplemental Data File 2/._cis-3.xyz
- Supplemental Data File 2/7.xyz
- __MACOSX/Supplemental Data File 2/._7.xyz
