# Supplementary material for: Prediction of organic homolytic bond dissociation enthalpies at near chemical accuracy with sub-second computational cost
Source: Nat Commun. 2020 May 11;11:2328. doi: 10.1038/s41467-020-16201-z (PMC7214445; doi:10.1038/s41467-020-16201-z)
Supplement: Supplementary file 4 — Supplementary Data 2 [file 41467_2020_16201_MOESM4_ESM.zip › Supplemental Data File 2/8dot.xyz]

16
521101_b61b83_520360_rev.out	Energy:      18.9735876
O         -1.38364        2.73811        0.44997
C         -0.82541        1.63344        0.26850
C         -1.59950        0.44604       -0.02504
C         -0.98144       -0.77114       -0.22959
C          0.42894       -0.84887       -0.13938
C          1.22808        0.28305        0.14964
N          2.60651        0.11564        0.28467
C          0.61422        1.50380        0.34555
H         -2.67678        0.55856       -0.07887
H          0.91404       -1.80885       -0.29717
H          1.18081        2.40202        0.56521
N         -1.69645       -1.91651       -0.58087
H         -1.27720       -2.78865       -0.29259
H         -2.67858       -1.88470       -0.34899
H          3.14229        0.96698        0.19835
H          3.00410       -0.62891       -0.26939
