# Supplementary material for: Prediction of organic homolytic bond dissociation enthalpies at near chemical accuracy with sub-second computational cost
Source: Nat Commun. 2020 May 11;11:2328. doi: 10.1038/s41467-020-16201-z (PMC7214445; doi:10.1038/s41467-020-16201-z)
Supplement: Supplementary file 4 — Supplementary Data 2 [file 41467_2020_16201_MOESM4_ESM.zip › Supplemental Data File 2/cis-4dot.xyz]

18
511355_064c0c_g4.out	Energy:     -49.1225666
C         -1.14329        1.07940       -1.18600
C         -0.14516       -0.06781       -0.95087
C         -0.20672       -0.59968        0.45499
C         -1.39933       -1.41508        0.84342
C          0.81207       -0.29133        1.32876
C          1.92434        0.43067        0.91341
C          2.12912        0.76729       -0.48928
O          1.15411        0.38428       -1.36778
O          3.11754        1.31196       -0.92074
H         -2.17296        0.74052       -1.04128
H         -1.03660        1.44526       -2.20991
H         -0.94468        1.90424       -0.49554
H         -0.38952       -0.88082       -1.64886
H         -1.31998       -1.76659        1.87499
H         -1.50841       -2.29157        0.19071
H         -2.33359       -0.84578        0.75272
H          0.74397       -0.62234        2.36212
H          2.71908        0.71738        1.58913
