# Supplementary material for: Prediction of organic homolytic bond dissociation enthalpies at near chemical accuracy with sub-second computational cost
Source: Nat Commun. 2020 May 11;11:2328. doi: 10.1038/s41467-020-16201-z (PMC7214445; doi:10.1038/s41467-020-16201-z)
Supplement: Supplementary file 4 — Supplementary Data 2 [file 41467_2020_16201_MOESM4_ESM.zip › Supplemental Data File 2/6dot.xyz]

18
95438_4ffdca_g4.out	Energy:     -92.6310520
N          1.80434       -0.31893        0.78813
C          2.14771       -0.08927       -0.50750
O          3.29914       -0.09654       -0.90230
C          0.98321        0.20385       -1.45964
C         -0.34436       -0.53455       -1.17612
N         -1.02809       -0.05350        0.01227
N         -1.78966        1.02319       -0.26151
C         -1.60694       -0.29567        2.87121
O         -2.58361        0.29696        2.64415
O         -0.64269       -0.88303        3.14495
H          2.54336       -0.49703        1.44790
H          0.84611       -0.27884        1.10072
H          1.34170       -0.05284       -2.45943
H          0.79845        1.28481       -1.45150
H         -0.99291       -0.44180       -2.06467
H         -0.14581       -1.60087       -1.02751
H         -2.42597        1.25035        0.49187
H         -2.20398        1.08370       -1.19100
