# Supplementary material for: Prediction of organic homolytic bond dissociation enthalpies at near chemical accuracy with sub-second computational cost
Source: Nat Commun. 2020 May 11;11:2328. doi: 10.1038/s41467-020-16201-z (PMC7214445; doi:10.1038/s41467-020-16201-z)
Supplement: Supplementary file 4 — Supplementary Data 2 [file 41467_2020_16201_MOESM4_ESM.zip › Supplemental Data File 2/2dot.xyz]

18
23788_0_g4.out	Energy:     -36.8459714
O          3.29181        0.94761        0.66409
C          2.55591       -0.01438        0.53043
C          1.10609        0.02517        0.42079
C          0.35856       -1.25177        0.18159
C         -0.85180       -1.07082       -0.75332
C         -1.74171        0.07917       -0.27238
C         -0.95361        1.39700       -0.21848
C          0.35095        1.29459        0.56885
O          0.75150        2.20434        1.26795
H          2.97834       -1.04219        0.45735
H          1.04176       -2.02387       -0.19189
H         -0.01114       -1.62520        1.15214
H         -0.49745       -0.86306       -1.77076
H         -1.41696       -2.00709       -0.79861
H         -2.13534       -0.15564        0.72527
H         -2.60921        0.19347       -0.93033
H         -0.68200        1.69562       -1.24179
H         -1.53572        2.21704        0.20910
