# Supplementary material for: Prediction of organic homolytic bond dissociation enthalpies at near chemical accuracy with sub-second computational cost
Source: Nat Commun. 2020 May 11;11:2328. doi: 10.1038/s41467-020-16201-z (PMC7214445; doi:10.1038/s41467-020-16201-z)
Supplement: Supplementary file 4 — Supplementary Data 2 [file 41467_2020_16201_MOESM4_ESM.zip › Supplemental Data File 2/4A_molecule.xyz]

19
Fig. 4A, Molecule (M062X/def2-TZVP)
O        1.46250        1.98960        0.16460
C        0.61900        1.09550        0.04830
C       -0.84030        1.48230       -0.03660
C       -1.76620        0.36920       -0.51550
C       -1.44630       -0.93810        0.20160
C       -0.04030       -1.39750       -0.17120
C        0.98620       -0.31090        0.05660
C        2.28810       -0.61770        0.28700
O        3.25800        0.25150        0.46470
H       -0.90640        2.38080       -0.65080
H       -1.11690        1.78430        0.97960
H       -1.64500        0.22320       -1.59310
H       -2.80400        0.66170       -0.35160
H       -1.51390       -0.78690        1.28350
H       -2.17070       -1.70920       -0.06370
H        0.23550       -2.28950        0.39490
H       -0.04790       -1.68770       -1.22720
H        2.61770       -1.65220        0.34830
H        2.83080        1.15150        0.38090
