# Supplementary material for: Prediction of organic homolytic bond dissociation enthalpies at near chemical accuracy with sub-second computational cost
Source: Nat Commun. 2020 May 11;11:2328. doi: 10.1038/s41467-020-16201-z (PMC7214445; doi:10.1038/s41467-020-16201-z)
Supplement: Supplementary file 4 — Supplementary Data 2 [file 41467_2020_16201_MOESM4_ESM.zip › Supplemental Data File 2/trans-3.xyz]

22
450857_ae3cb0_g4_2.out	Energy:     -64.4654537
C         -2.33674        2.70103        0.77619
C         -1.28614        1.65341        0.57675
C         -1.43724        0.31935        0.50219
C         -2.75158       -0.40922        0.66134
C         -0.27951       -0.55784        0.28984
C          0.84356       -0.27576       -0.38665
C          1.92705       -1.27077       -0.48774
O          1.92591       -2.38415       -0.01310
O          2.96236       -0.77318       -1.20671
C          4.07060       -1.66194       -1.36781
H         -2.32982        3.41176       -0.06047
H         -3.34633        2.29523        0.85887
H         -2.13196        3.29011        1.67917
H         -0.27196        2.04081        0.49928
H         -3.58320        0.25712        0.89248
H         -3.00593       -0.96190       -0.25094
H         -2.68077       -1.15060        1.46634
H         -0.34893       -1.56285        0.70535
H          0.99980        0.67030       -0.89214
H          3.76433       -2.57381       -1.88756
H          4.48889       -1.94069       -0.39684
H          4.80761       -1.11641       -1.95783
