# Supplementary material for: Prediction of organic homolytic bond dissociation enthalpies at near chemical accuracy with sub-second computational cost
Source: Nat Commun. 2020 May 11;11:2328. doi: 10.1038/s41467-020-16201-z (PMC7214445; doi:10.1038/s41467-020-16201-z)
Supplement: Supplementary file 4 — Supplementary Data 2 [file 41467_2020_16201_MOESM4_ESM.zip › Supplemental Data File 2/1b.xyz]

19
436675_05357e_g4_2.out	Energy:     -64.3089662
O          1.40062        2.10355       -0.41165
C          0.59109        1.22022       -0.20931
C         -0.89309        1.56189       -0.04101
C         -1.87377        0.45355       -0.44521
C         -1.47144       -0.88567        0.17980
C         -0.06945       -1.28560       -0.29846
C          0.96763       -0.20859       -0.03159
C          2.19801       -0.57331        0.37364
O          3.21476        0.27596        0.62221
H         -1.07725        2.49864       -0.57380
H         -1.02412        1.78204        1.02920
H         -1.88634        0.35047       -1.53857
H         -2.89075        0.73249       -0.14868
H         -1.48124       -0.80124        1.27456
H         -2.19112       -1.66716       -0.08743
H          0.24222       -2.23005        0.16260
H         -0.12656       -1.48015       -1.38023
H          2.41565       -1.62954        0.53708
H          3.95513       -0.21750        0.98683
