# Supplementary material for: Prediction of organic homolytic bond dissociation enthalpies at near chemical accuracy with sub-second computational cost
Source: Nat Commun. 2020 May 11;11:2328. doi: 10.1038/s41467-020-16201-z (PMC7214445; doi:10.1038/s41467-020-16201-z)
Supplement: Supplementary file 4 — Supplementary Data 2 [file 41467_2020_16201_MOESM4_ESM.zip › Supplemental Data File 2/4C_radical.xyz]

18
Fig. 4C, Radical (M062X/def2-TZVP)
N        2.28490       -0.77010        0.81190
C        2.16690       -0.26410       -0.43620
O        3.01280       -0.37140       -1.29700
C        0.84810        0.45720       -0.68590
C       -0.35260       -0.51070       -0.61540
N       -1.44460        0.06060        0.13700
N       -2.35870        0.78710       -0.45560
C       -1.36470        0.24560        1.75040
O       -2.34430        0.83980        2.12890
O       -0.34160       -0.25410        2.15990
H        3.12890       -1.26320        1.04850
H        1.55520       -0.64210        1.50180
H        0.91060        0.93980       -1.65760
H        0.72550        1.22360        0.08120
H       -0.70380       -0.78320       -1.61190
H       -0.07290       -1.41870       -0.08480
H       -3.04170        1.14500        0.21070
H       -2.60820        0.57860       -1.41240
