# Supplementary material for: Prediction of organic homolytic bond dissociation enthalpies at near chemical accuracy with sub-second computational cost
Source: Nat Commun. 2020 May 11;11:2328. doi: 10.1038/s41467-020-16201-z (PMC7214445; doi:10.1038/s41467-020-16201-z)
Supplement: Supplementary file 4 — Supplementary Data 2 [file 41467_2020_16201_MOESM4_ESM.zip › Supplemental Data File 2/1a.xyz]

19
436675_05357e_g4.out	Energy:     -77.4985878
O          1.48299        1.99091        0.17463
C          0.62973        1.09133        0.05447
C         -0.83454        1.48906       -0.03680
C         -1.77592        0.37575       -0.51260
C         -1.45704       -0.94588        0.19508
C         -0.03767       -1.40451       -0.16333
C          0.99174       -0.31312        0.06404
C          2.30635       -0.61794        0.28655
O          3.26926        0.26174        0.45574
H         -0.89891        2.38644       -0.65984
H         -1.11851        1.80878        0.97606
H         -1.67067        0.23754       -1.59671
H         -2.81495        0.67300       -0.33701
H         -1.54310       -0.81088        1.28141
H         -2.17916       -1.71855       -0.08838
H          0.23173       -2.29939        0.40967
H         -0.03548       -1.70980       -1.22016
H          2.64580       -1.65247        0.34591
H          2.80835        1.15798        0.37127
