# Supplementary material for: Prediction of organic homolytic bond dissociation enthalpies at near chemical accuracy with sub-second computational cost
Source: Nat Commun. 2020 May 11;11:2328. doi: 10.1038/s41467-020-16201-z (PMC7214445; doi:10.1038/s41467-020-16201-z)
Supplement: Supplementary file 4 — Supplementary Data 2 [file 41467_2020_16201_MOESM4_ESM.zip › Supplemental Data File 2/4B_molecule.xyz]

22
Fig. 4B, Molecule (M062X/def2-TZVP)
C       -1.93170        1.90980        1.36370
C       -0.87090        0.87480        1.19030
C       -1.02580       -0.44290        1.05750
C       -2.33790       -1.17840        1.11250
C        0.14190       -1.32580        0.91850
C        1.22400       -1.23150        0.13930
C        1.49590       -0.21760       -0.90430
O        0.85740        0.76250       -1.18130
O        2.61510       -0.55980       -1.57460
C        2.98160        0.32330       -2.62810
H       -1.89480        2.60930        0.52460
H       -2.93610        1.49720        1.41530
H       -1.75250        2.49480        2.26850
H        0.14210        1.25820        1.15290
H       -3.17550       -0.52470        1.33880
H       -2.54000       -1.67230        0.15940
H       -2.30240       -1.96000        1.87570
H        0.09310       -2.22190        1.53580
H        1.97600       -2.00690        0.20000
H        3.15330        1.32710       -2.24100
H        2.19350        0.36810       -3.37890
H        3.89360       -0.08320       -3.05520
