# Supplementary material for: Prediction of organic homolytic bond dissociation enthalpies at near chemical accuracy with sub-second computational cost
Source: Nat Commun. 2020 May 11;11:2328. doi: 10.1038/s41467-020-16201-z (PMC7214445; doi:10.1038/s41467-020-16201-z)
Supplement: Supplementary file 4 — Supplementary Data 2 [file 41467_2020_16201_MOESM4_ESM.zip › Supplemental Data File 2/4D_radical.xyz]

16
Fig. 4D, Radical (M062X/def2-TZVP)
N        2.50550       -0.53850       -0.05910
C        1.22240       -0.12130       -0.02900
C        0.17640       -1.04130       -0.00410
C       -1.11420       -0.51730        0.02670
N       -2.18810       -1.33420        0.05260
C       -1.36090        0.88730        0.03220
C       -0.31730        1.87290        0.00700
O       -0.52410        3.09370        0.01140
C        0.99260        1.28610       -0.02380
H        2.73350       -1.51670       -0.06590
H        3.25770        0.12670       -0.07870
H        0.35680       -2.10680       -0.00810
H       -3.11760       -0.95430        0.07530
H       -2.08100       -2.33290        0.05040
H       -2.38580        1.23990        0.05670
H        1.84420        1.95680       -0.04370
