# Supplementary material for: Prediction of organic homolytic bond dissociation enthalpies at near chemical accuracy with sub-second computational cost
Source: Nat Commun. 2020 May 11;11:2328. doi: 10.1038/s41467-020-16201-z (PMC7214445; doi:10.1038/s41467-020-16201-z)
Supplement: Supplementary file 4 — Supplementary Data 2 [file 41467_2020_16201_MOESM4_ESM.zip › Supplemental Data File 2/4A_radical.xyz]

18
Fig. 4A, Radical (M062X/def2-TZVP)
O        3.03560        0.77210        1.53860
C        2.44230       -0.08250        0.93060
C        1.10660        0.04420        0.33870
C        0.42310       -1.22970       -0.03730
C       -0.88510       -1.03280       -0.79480
C       -1.71840        0.04360       -0.10960
C       -1.00810        1.38690       -0.21960
C        0.46740        1.35580        0.15020
O        1.09500        2.38850        0.24790
H        2.88950       -1.08970        0.80160
H        1.12360       -1.85620       -0.60030
H        0.22210       -1.78960        0.88750
H       -0.67540       -0.72630       -1.82370
H       -1.42330       -1.97940       -0.84570
H       -1.85890       -0.22370        0.94250
H       -2.71170        0.11090       -0.55380
H       -1.05330        1.75040       -1.25080
H       -1.47080        2.15740        0.39800
