# Supplementary material for: Prediction of organic homolytic bond dissociation enthalpies at near chemical accuracy with sub-second computational cost
Source: Nat Commun. 2020 May 11;11:2328. doi: 10.1038/s41467-020-16201-z (PMC7214445; doi:10.1038/s41467-020-16201-z)
Supplement: Supplementary file 4 — Supplementary Data 2 [file 41467_2020_16201_MOESM4_ESM.zip › Supplemental Data File 2/4C_molecule.xyz]

19
Fig. 4C, Molecule (M062X/def2-TZVP)
N        2.78420       -0.00710       -0.87800
C        1.49240       -0.40050       -0.79790
O        0.78810       -0.49520       -1.78720
C        1.00720       -0.73730        0.59720
C       -0.49050       -1.00430        0.64600
N       -1.28840        0.15380        0.27570
N       -1.89880        0.25810       -0.97800
C       -1.30300        1.24910        1.10590
O       -0.74510        1.25390        2.17510
O       -1.98540        2.29430        0.63340
H        3.34210        0.14140       -0.05660
H        3.15380        0.25280       -1.77710
H        1.55340       -1.61860        0.94520
H        1.24530        0.08030        1.28070
H       -0.76000       -1.30530        1.65840
H       -0.75530       -1.80520       -0.04260
H       -2.63940       -0.43110       -1.05500
H       -1.19650        0.07770       -1.69250
H       -2.30400        2.04360       -0.25260
