# Supplementary material for: Prediction of organic homolytic bond dissociation enthalpies at near chemical accuracy with sub-second computational cost
Source: Nat Commun. 2020 May 11;11:2328. doi: 10.1038/s41467-020-16201-z (PMC7214445; doi:10.1038/s41467-020-16201-z)
Supplement: Supplementary file 4 — Supplementary Data 2 [file 41467_2020_16201_MOESM4_ESM.zip › Supplemental Data File 2/4D_molecule.xyz]

17
Fig. 4D, Molecule (M062X/def2-TZVP)
N       -2.30990       -1.05850        0.75950
C       -1.13610       -0.43050        0.35200
C       -0.04560       -1.18900       -0.06110
C        1.14950       -0.56420       -0.41610
N        2.21750       -1.32470       -0.88040
C        1.25660        0.82350       -0.36000
C        0.16230        1.56590        0.05420
O        0.31550        2.91820        0.09480
C       -1.03410        0.96000        0.41200
H       -3.14080       -0.49230        0.69690
H       -2.45050       -1.98220        0.38260
H       -0.12560       -2.26860       -0.10830
H        3.12060       -0.88530       -0.80140
H        2.22850       -2.28300       -0.57030
H        2.17030        1.33150       -0.63720
H       -0.50150        3.32270        0.40070
H       -1.87660        1.55640        0.74330
