# Supplementary material for: Prediction of organic homolytic bond dissociation enthalpies at near chemical accuracy with sub-second computational cost
Source: Nat Commun. 2020 May 11;11:2328. doi: 10.1038/s41467-020-16201-z (PMC7214445; doi:10.1038/s41467-020-16201-z)
Supplement: Supplementary file 4 — Supplementary Data 2 [file 41467_2020_16201_MOESM4_ESM.zip › Supplemental Data File 2/trans-4dot.xyz]

18
511355_064c0c_g4_v2.out	Energy:     -14.1922520
C         -1.38221        2.30785        0.46346
C         -0.33677        1.25840        0.25593
C         -0.49392       -0.07542        0.17469
C         -1.80923       -0.80251        0.33039
C          0.66375       -0.94891       -0.03974
C          1.80326       -0.65497       -0.68821
C          2.87843       -1.63470       -0.79679
O          2.86969       -2.79207       -0.29355
O          3.95464       -1.42760       -1.42473
H         -1.37022        3.02335       -0.36886
H         -2.39345        1.90664        0.54451
H         -1.17112        2.88976        1.36938
H          0.67856        1.64327        0.18114
H         -2.63802       -0.13411        0.56439
H         -2.06582       -1.34938       -0.58454
H         -1.74127       -1.54676        1.13288
H          0.57364       -1.96181        0.35311
H          1.98008        0.29895       -1.17346
