# Supplementary material for: Prediction of organic homolytic bond dissociation enthalpies at near chemical accuracy with sub-second computational cost
Source: Nat Commun. 2020 May 11;11:2328. doi: 10.1038/s41467-020-16201-z (PMC7214445; doi:10.1038/s41467-020-16201-z)
Supplement: Supplementary file 4 — Supplementary Data 2 [file 41467_2020_16201_MOESM4_ESM.zip › Supplemental Data File 2/4B_radical.xyz]

18
Fig. 4B, Radical (M062X/def2-TZVP)
C       -1.29740        0.87590       -1.30420
C       -0.09210        0.03290       -0.90910
C       -0.17750       -0.49780        0.48850
C       -1.44110       -1.18410        0.88090
C        0.90650       -0.39840        1.32120
C        2.07500        0.22140        0.90900
C        2.16470        0.86520       -0.39300
O        1.06170        0.82740       -1.18240
O        3.13660        1.45300       -0.78500
H       -2.20770        0.27750       -1.30200
H       -1.14070        1.27190       -2.30580
H       -1.41440        1.70980       -0.61120
H       -0.04300       -0.83450       -1.58500
H       -1.32370       -1.70770        1.82790
H       -1.74830       -1.90640        0.11880
H       -2.26190       -0.46880        0.98480
H        0.84910       -0.82580        2.31600
H        2.95400        0.28820        1.53070
