# Supplementary material for: Prediction of organic homolytic bond dissociation enthalpies at near chemical accuracy with sub-second computational cost
Source: Nat Commun. 2020 May 11;11:2328. doi: 10.1038/s41467-020-16201-z (PMC7214445; doi:10.1038/s41467-020-16201-z)
Supplement: Supplementary file 4 — Supplementary Data 2 [file 41467_2020_16201_MOESM4_ESM.zip › Supplemental Data File 2/5.xyz]

19
441654_12d9ad_g4.out	Energy:    -120.8583534
N          2.86899       -0.18121       -0.93174
C          1.52548       -0.36220       -0.83696
O          0.80535       -0.31933       -1.82552
C          1.01835       -0.63838        0.57289
C         -0.47736       -0.97310        0.65111
N         -1.36056        0.13814        0.31836
N         -1.89509        0.29083       -0.97819
C         -1.42633        1.22805        1.17108
O         -0.88323        1.23724        2.25326
O         -2.14776        2.25109        0.69223
H          3.46016       -0.13806       -0.12013
H          3.25634        0.07025       -1.82663
H          1.59975       -1.46577        0.99942
H          1.20871        0.23354        1.20837
H         -0.69972       -1.28801        1.67386
H         -0.72260       -1.79626       -0.02444
H         -2.58730       -0.43684       -1.14167
H         -1.12960        0.17267       -1.64556
H         -2.41358        1.97734       -0.20975
