# Supplementary material for: Prediction of organic homolytic bond dissociation enthalpies at near chemical accuracy with sub-second computational cost
Source: Nat Commun. 2020 May 11;11:2328. doi: 10.1038/s41467-020-16201-z (PMC7214445; doi:10.1038/s41467-020-16201-z)
Supplement: Supplementary file 4 — Supplementary Data 2 [file 41467_2020_16201_MOESM4_ESM.zip › Supplemental Data File 2/cis-3.xyz]

22
450857_ae3cb0_g4.out	Energy:     -59.3154835
C         -2.05961        1.89812        1.26799
C         -1.00380        0.89334        0.92966
C         -1.09889       -0.44931        0.95326
C         -2.34623       -1.20479        1.36617
C          0.02582       -1.33858        0.64286
C          1.13771       -1.24943       -0.11754
C          1.60658       -0.16026       -0.98944
O          1.19490        0.97606       -1.08319
O          2.64172       -0.61457       -1.74362
C          3.20096        0.34103       -2.64623
H         -2.23850        2.55562        0.40734
H         -3.01556        1.46306        1.56395
H         -1.71723        2.55152        2.08082
H         -0.05592        1.31810        0.62370
H         -3.17181       -0.54582        1.63479
H         -2.69358       -1.85989        0.55819
H         -2.14128       -1.85126        2.22872
H         -0.08802       -2.31679        1.11376
H          1.77578       -2.12559       -0.16127
H          3.56910        1.21751       -2.10596
H          2.45537        0.67174       -3.37460
H          4.02248       -0.16980       -3.14938
