# Supplementary material for: Prediction of organic homolytic bond dissociation enthalpies at near chemical accuracy with sub-second computational cost
Source: Nat Commun. 2020 May 11;11:2328. doi: 10.1038/s41467-020-16201-z (PMC7214445; doi:10.1038/s41467-020-16201-z)
Supplement: Supplementary file 4 — Supplementary Data 2 [file 41467_2020_16201_MOESM4_ESM.zip › Supplemental Data File 2/7.xyz]

17
516815_431b87_g4.out	Energy:     -15.4108367
N         -2.31579       -1.06447        0.77362
C         -1.14105       -0.43287        0.35420
C         -0.04577       -1.19215       -0.06459
C          1.15362       -0.56743       -0.42577
N          2.22253       -1.33020       -0.90171
C          1.25996        0.82597       -0.36619
C          0.16289        1.57356        0.05038
O          0.31789        2.92989        0.09063
C         -1.03696        0.96303        0.41001
H         -3.14712       -0.49762        0.68682
H         -2.46004       -1.98013        0.37256
H         -0.12615       -2.27446       -0.11146
H          3.12603       -0.89126       -0.79912
H          2.23900       -2.28286       -0.56746
H          2.17593        1.33452       -0.64374
H         -0.50329        3.32496        0.40057
H         -1.88169        1.56150        0.74124
